# Supplementary material for: Creatininium bis­(pyridine-2,6-dicarboxyl­ato)chromate(III) pyridine-2,6-dicarboxylic acid hexa­hydrate
Source: Acta Crystallogr Sect E Struct Rep Online. 2008 Sep 6;64(Pt 10):m1234–5. doi: 10.1107/S1600536808027700 (PMC2959312; doi:10.1107/S1600536808027700)
Supplement: Supplementary file 2 [file e-64-m1234-Isup2.hkl]

# 
# h,k,l, Fc-squared, Fo-squared, sigma(Fo-squared) and status flag 
# 
data_I
_shelx_title 'mn1867 in P-1' 
_shelx_refln_list_code          4 
_shelx_F_calc_maximum      364.17 
_exptl_crystal_F_000       798.00 
_reflns_d_resolution_high  0.7700 
 
loop_ 
 _symmetry_equiv_pos_as_xyz 
 'x, y, z' 
 '-x, -y, -z' 
 
_cell_length_a     9.0860 
_cell_length_b    13.6274 
_cell_length_c    14.7301 
_cell_angle_alpha  65.481 
_cell_angle_beta   74.685 
_cell_angle_gamma  77.644 
 
_shelx_F_squared_multiplier     1.000 
 
loop_ 
 _refln_index_h 
 _refln_index_k 
 _refln_index_l 
 _refln_F_squared_calc 
 _refln_F_squared_meas 
 _refln_F_squared_sigma 
 _refln_observed_status 
   2   0   0     3862.00     3869.51     34.45 o 
   3   0   0       77.15       68.72      1.82 o 
   4   0   0      499.84      447.66      6.21 o 
   5   0   0      302.94      329.33      5.79 o 
   6   0   0      293.86      287.60      6.20 o 
   7   0   0      856.37      839.11     11.41 o 
   8   0   0       53.97       51.30      2.68 o 
   9   0   0      151.76      143.20      5.35 o 
  10   0   0      258.97      270.50      8.16 o 
  11   0   0        0.04       -1.22      3.65 o 
 -11   1   0       61.84       66.84      8.51 o 
 -10   1   0       97.06      107.11     12.76 o 
  -9   1   0      426.44      407.67      9.57 o 
  -8   1   0       13.26       10.14      1.98 o 
  -7   1   0      658.21      671.63      9.83 o 
  -6   1   0      565.05      552.03      8.34 o 
  -5   1   0     2343.82     2465.89     24.43 o 
  -4   1   0     4299.14     4658.94     42.51 o 
  -3   1   0        3.97        0.91      0.88 o 
  -2   1   0     1737.35     1869.58     20.10 o 
  -1   1   0     7229.57     7770.03     96.61 o 
   1   1   0     5993.71     5885.17    108.15 o 
   2   1   0      104.48       96.87      2.10 o 
   3   1   0       98.01       75.91      2.28 o 
   4   1   0     2130.23     2318.36     22.42 o 
   5   1   0      108.81       90.05      2.68 o 
   6   1   0      790.47      780.93     10.17 o 
   7   1   0       10.68       13.55      1.43 o 
   8   1   0       30.68       30.79      2.50 o 
   9   1   0       47.75       53.73      3.93 o 
  10   1   0      238.06      226.70      7.46 o 
  11   1   0      353.32      380.99     24.91 o 
 -11   2   0      348.16      370.63     19.44 o 
 -10   2   0      469.13      487.43     13.67 o 
  -9   2   0      517.84      484.92      9.26 o 
  -8   2   0       45.64       35.25      2.55 o 
  -7   2   0       88.06       87.50      3.30 o 
  -6   2   0      688.35      679.55      9.56 o 
  -5   2   0       21.31       17.82      1.52 o 
  -4   2   0     7318.21     7945.39     70.58 o 
  -3   2   0     1094.66     1274.05     17.36 o 
  -2   2   0       36.57       62.43      1.82 o 
   0   2   0      210.10      276.13      3.93 o 
   1   2   0      472.48      472.64      7.27 o 
   2   2   0       47.99       31.20      1.40 o 
   3   2   0     1547.50     1733.09     16.67 o 
   4   2   0      169.49      141.91      2.94 o 
   5   2   0      230.43      224.31      4.31 o 
   6   2   0     3200.00     3189.42     31.05 o 
   7   2   0       55.16       55.82      5.71 o 
   8   2   0     2806.13     2776.65     34.05 o 
   9   2   0      243.72      251.17      8.79 o 
  10   2   0      288.11      304.68     11.17 o 
  11   2   0       48.13       50.44      6.01 o 
 -10   3   0      262.68      245.58      9.85 o 
  -9   3   0       47.26       41.14      3.51 o 
  -8   3   0      101.62       93.32      3.65 o 
  -7   3   0       35.06       44.02      2.55 o 
  -6   3   0        5.16        6.76      1.22 o 
  -5   3   0      436.66      416.98      6.82 o 
  -4   3   0      130.92       96.37      2.55 o 
  -3   3   0      556.86      687.08      8.19 o 
  -2   3   0     1844.54     1828.53     17.77 o 
  -1   3   0      629.11      676.26     10.31 o 
   0   3   0     1858.04     1866.48     17.46 o 
   1   3   0     1663.07     1727.38     16.39 o 
   2   3   0     1571.64     1572.91     18.00 o 
   3   3   0      562.83      687.76      9.83 o 
   4   3   0        0.66        0.30      0.61 o 
   5   3   0      498.55      502.36      7.89 o 
   6   3   0      364.76      402.21      6.38 o 
   7   3   0       47.03       42.01      3.85 o 
   8   3   0        0.63        0.00      1.40 o 
   9   3   0      432.75      455.65     10.37 o 
  10   3   0      220.67      215.61     17.62 o 
  11   3   0      354.85      361.32     12.89 o 
 -10   4   0      139.50      165.70      8.13 o 
  -9   4   0       46.00       36.35      4.30 o 
  -8   4   0       30.33       30.99      2.99 o 
  -7   4   0      230.88      236.95      5.60 o 
  -6   4   0      903.09      908.04     15.08 o 
  -5   4   0     1738.50     1737.70     18.82 o 
  -4   4   0       11.15        1.62      0.88 o 
  -3   4   0     1927.43     1870.82     18.82 o 
  -2   4   0     2852.17     3185.50     56.54 o 
  -1   4   0       46.35       34.34      1.22 o 
   0   4   0       47.19       52.21      1.77 o 
   1   4   0      622.30      677.85      7.73 o 
   2   4   0     1078.84     1045.24     11.05 o 
   3   4   0     3762.19     4141.20     37.77 o 
   4   4   0     3316.11     3269.74     30.90 o 
   5   4   0      670.90      585.40      9.77 o 
   6   4   0     1123.37     1076.41     17.24 o 
   7   4   0      939.84      923.58     14.63 o 
   8   4   0      455.96      467.87      9.99 o 
   9   4   0     1217.60     1203.55     29.38 o 
  10   4   0       87.91       84.09      6.68 o 
  11   4   0       21.78       19.34      4.30 o 
 -10   5   0      279.02      314.54     11.58 o 
  -9   5   0        3.28        1.22      2.02 o 
  -8   5   0       90.18       95.58      5.54 o 
  -7   5   0      605.82      548.14      9.82 o 
  -6   5   0        0.98        2.73      1.22 o 
  -5   5   0      360.99      328.39      6.21 o 
  -4   5   0       45.89       60.85      2.98 o 
  -3   5   0      497.44      479.24      6.97 o 
  -2   5   0     5081.93     5200.37     47.37 o 
  -1   5   0     1424.30     1469.88     15.17 o 
   0   5   0     5432.19     5680.53     50.72 o 
   1   5   0        1.65        4.46      1.64 o 
   2   5   0     1428.96     1310.60     13.64 o 
   3   5   0      639.11      674.39      8.40 o 
   4   5   0      251.43      333.83      6.76 o 
   5   5   0       77.65       73.61      3.22 o 
   6   5   0       58.61       40.40      2.81 o 
   7   5   0      313.01      291.75     10.00 o 
   8   5   0      121.96      120.53      4.81 o 
   9   5   0       42.19       49.84      3.93 o 
  10   5   0       12.93       12.15      3.44 o 
  11   5   0       31.99       35.11      6.08 o 
  -9   6   0      224.31      230.45      9.85 o 
  -8   6   0        4.57        3.04      2.58 o 
  -7   6   0      835.98      868.65     18.85 o 
  -6   6   0       78.00       83.17      4.42 o 
  -5   6   0      726.20      726.69     11.93 o 
  -4   6   0      206.65      192.26      5.61 o 
  -3   6   0     3118.50     3143.71     30.98 o 
  -2   6   0      146.14      158.66      4.27 o 
  -1   6   0      461.36      479.33      6.64 o 
   0   6   0       58.11       53.94      2.06 o 
   1   6   0     8737.67     8903.14     78.80 o 
   2   6   0     4040.41     4236.49     52.79 o 
   3   6   0       78.62       58.37      2.22 o 
   4   6   0      358.55      412.55      6.15 o 
   5   6   0      763.11      774.48     12.38 o 
   6   6   0      143.38      142.09      6.85 o 
   7   6   0      797.69      771.75     13.51 o 
   8   6   0      747.10      749.17     13.71 o 
   9   6   0      226.34      240.77      9.85 o 
  10   6   0        1.52       -0.73      2.43 o 
  -9   7   0        7.74       10.33      3.44 o 
  -8   7   0      220.26      215.64      8.99 o 
  -7   7   0      346.28      333.83     17.01 o 
  -6   7   0      444.14      448.89     12.44 o 
  -5   7   0      211.99      211.04      6.24 o 
  -4   7   0     6906.71     6726.89     74.37 o 
  -3   7   0     1292.55     1358.67     15.57 o 
  -2   7   0     4118.10     4054.27     38.87 o 
  -1   7   0        5.04       10.80      1.22 o 
   0   7   0       59.69       65.01      2.22 o 
   1   7   0     2319.14     2620.81     25.82 o 
   2   7   0      811.39      765.77      9.69 o 
   3   7   0      626.47      623.80      8.40 o 
   4   7   0      892.41      860.71     11.58 o 
   5   7   0      190.20      183.05      5.35 o 
   6   7   0        4.48        2.28      1.55 o 
   7   7   0       14.01       16.42      2.73 o 
   8   7   0      928.34      925.44     16.04 o 
   9   7   0      163.09      159.42      8.59 o 
  10   7   0       82.78       69.80      6.40 o 
  -9   8   0      185.44      174.00      8.99 o 
  -8   8   0       48.23       53.79      5.54 o 
  -7   8   0       47.21       49.22      5.16 o 
  -6   8   0      202.02      188.69      8.13 o 
  -5   8   0      301.61      275.54      9.85 o 
  -4   8   0       15.86       11.78      2.67 o 
  -3   8   0      555.55      528.19     10.27 o 
  -2   8   0      464.66      476.25     13.49 o 
  -1   8   0      335.36      281.36      6.52 o 
   0   8   0     1715.68     1886.10     20.04 o 
   1   8   0      193.61      163.92      3.91 o 
   2   8   0     1153.46     1289.21     14.71 o 
   3   8   0     2136.80     2052.39     21.51 o 
   4   8   0      143.37      133.58      4.41 o 
   5   8   0      208.36      203.03      5.82 o 
   6   8   0      132.43      138.51      5.35 o 
   7   8   0      411.94      418.74     10.19 o 
   8   8   0       28.26       27.01      3.22 o 
   9   8   0      159.68      175.88     12.15 o 
  10   8   0       48.33       43.66      6.08 o 
  -8   9   0      671.20      713.71     19.32 o 
  -7   9   0        2.24        6.68      2.58 o 
  -6   9   0     1927.53     1915.87     43.14 o 
  -5   9   0      217.35      208.61      8.99 o 
  -4   9   0       21.36       17.38      2.28 o 
  -3   9   0      157.67      159.32      5.98 o 
  -2   9   0      589.11      604.44     11.68 o 
  -1   9   0      535.69      506.47      9.82 o 
   0   9   0        2.92        3.89      0.95 o 
   1   9   0     1896.73     1915.22     20.41 o 
   2   9   0      238.78      261.50      5.25 o 
   3   9   0     1394.51     1339.51     15.74 o 
   4   9   0     3424.93     3372.87     39.51 o 
   5   9   0     1595.12     1521.28     21.51 o 
   6   9   0      845.37      837.02     14.70 o 
   7   9   0      446.34      447.43     10.65 o 
   8   9   0        2.21        5.03      3.04 o 
   9   9   0       62.42       56.71     12.15 o 
  10   9   0      195.77      213.31     10.31 o 
  -8  10   0        1.53        0.00      2.58 o 
  -7  10   0       34.01       50.31      5.54 o 
  -6  10   0      116.65       97.28      6.87 o 
  -5  10   0        0.83        4.86      2.58 o 
  -4  10   0       49.93       45.21      4.67 o 
  -3  10   0      701.89      689.24     14.27 o 
  -2  10   0       50.06       48.37      3.51 o 
  -1  10   0      284.15      311.27      8.84 o 
   0  10   0        6.41        2.84      1.40 o 
   1  10   0       50.24       54.77      2.68 o 
   2  10   0       60.65       67.18      2.84 o 
   3  10   0        5.37        7.40      1.43 o 
   4  10   0        6.75        9.45      1.78 o 
   5  10   0       22.18       19.06      2.77 o 
   6  10   0      119.30      124.22      8.82 o 
   7  10   0       12.87       10.94      2.10 o 
   8  10   0      243.99      232.34      9.85 o 
   9  10   0      177.05      214.57     10.31 o 
  -7  11   0     1110.21     1231.58     27.46 o 
  -6  11   0        1.50       -1.94      2.02 o 
  -5  11   0      230.68      229.71      9.85 o 
  -4  11   0       51.10       58.59      5.54 o 
  -3  11   0      421.80      394.88     35.85 o 
  -2  11   0      812.42      795.32     14.49 o 
  -1  11   0     2731.36     2597.26     34.56 o 
   0  11   0     3251.23     3071.30     37.18 o 
   1  11   0      870.61      845.87     14.25 o 
   2  11   0      701.73      675.23     10.52 o 
   3  11   0       87.71       85.56      4.09 o 
   4  11   0      665.27      646.99     12.59 o 
   5  11   0        1.96        2.43      1.77 o 
   6  11   0      335.53      320.25     15.05 o 
   7  11   0      284.93      292.12     10.71 o 
   8  11   0      211.93      206.40     11.54 o 
   9  11   0      128.82      133.39      8.13 o 
  -6  12   0      346.63      385.02     14.16 o 
  -5  12   0       27.79       35.59      7.29 o 
  -4  12   0        3.67        4.86      2.58 o 
  -3  12   0        0.60        0.97      2.02 o 
  -2  12   0      793.30      798.05     15.19 o 
  -1  12   0     1043.16     1034.94     17.54 o 
   0  12   0      337.05      375.41     10.86 o 
   1  12   0      177.52      174.98      6.05 o 
   2  12   0       82.31       78.27      4.21 o 
   3  12   0      336.53      354.53      9.81 o 
   4  12   0      113.08      120.37      5.35 o 
   5  12   0       29.16       21.88      3.22 o 
   6  12   0      157.76      156.60      6.52 o 
   7  12   0       65.02       60.25      5.54 o 
   8  12   0      233.94      231.19     10.72 o 
  -5  13   0       98.00       91.49      7.27 o 
  -4  13   0      179.85      162.87      8.59 o 
  -3  13   0       57.08       70.01      6.01 o 
  -2  13   0      262.35      272.86     13.37 o 
  -1  13   0     1792.48     1783.31     26.19 o 
   0  13   0        1.45        6.29      4.53 o 
   1  13   0      264.26      242.76      7.65 o 
   2  13   0        0.43        1.22      3.65 o 
   3  13   0      281.32      307.99     18.84 o 
   4  13   0       81.13       85.24      6.40 o 
   5  13   0      766.72      802.19     15.40 o 
   6  13   0      170.15      179.68      7.23 o 
   7  13   0        0.61       -0.35      2.92 o 
  -4  14   0      384.64      395.20     14.16 o 
  -3  14   0       29.48       40.14      5.16 o 
  -2  14   0      267.16      282.89      9.12 o 
  -1  14   0       26.99       36.46      6.08 o 
   0  14   0      188.62      181.20      8.27 o 
   1  14   0       23.88       33.17      3.81 o 
   2  14   0       66.02       57.82      5.54 o 
   3  14   0       79.83       74.59     17.01 o 
   4  14   0     1254.57     1342.19     29.77 o 
   5  14   0       35.69       30.97      5.47 o 
   6  14   0      287.22      312.97     15.80 o 
  -2  15   0       11.76       10.94      3.44 o 
  -1  15   0      499.27      478.56     15.02 o 
   0  15   0       54.36       69.44      9.72 o 
   1  15   0      180.34      176.43      8.99 o 
   2  15   0       10.07        7.29      3.13 o 
   3  15   0       77.10       82.89      6.40 o 
   4  15   0      581.09      642.63     17.98 o 
   5  15   0      488.41      502.79     21.87 o 
   1  16   0       61.88       82.63      9.72 o 
   2  16   0        4.11        7.29      3.65 o 
  -4 -15   1      104.87      100.70      6.05 o 
  -3 -15   1       91.58      101.15      7.27 o 
  -2 -15   1       61.61       52.22      6.01 o 
  -1 -15   1      206.93      218.73     13.37 o 
   0 -15   1       88.63       82.27      6.40 o 
   1 -15   1       28.20       30.89      4.67 o 
   2 -15   1        1.00        4.69      2.92 o 
  -6 -14   1       28.98       26.51      4.67 o 
  -5 -14   1       93.06       93.44      7.27 o 
  -4 -14   1      162.39      175.94      8.99 o 
  -3 -14   1      369.45      405.26     13.30 o 
  -2 -14   1      142.66      146.37      8.13 o 
  -1 -14   1      353.35      366.80     15.42 o 
   0 -14   1      260.18      266.18     10.31 o 
   1 -14   1      360.67      381.01     15.80 o 
   2 -14   1      118.37       93.44      9.72 o 
   3 -14   1      207.31      219.98     10.31 o 
  -7 -13   1      181.82      190.29      9.85 o 
  -6 -13   1      829.90      855.68     21.04 o 
  -5 -13   1      333.66      362.12     10.02 o 
  -4 -13   1      385.16      408.36     13.30 o 
  -3 -13   1        4.85        0.49      2.02 o 
  -2 -13   1       80.02       89.60      8.51 o 
  -1 -13   1       36.95       26.26      3.61 o 
   0 -13   1     1571.77     1494.66     23.21 o 
   1 -13   1      355.84      339.77     15.80 o 
   2 -13   1      787.85      779.23     24.91 o 
   3 -13   1       74.74       77.43      6.40 o 
   4 -13   1       75.77       75.75      6.40 o 
   5 -13   1      331.07      374.53     14.16 o 
  -8 -12   1       20.09       19.44      4.67 o 
  -7 -12   1      178.52      193.93      9.34 o 
  -6 -12   1       87.49       87.80      6.40 o 
  -5 -12   1      169.48      171.05      6.52 o 
  -4 -12   1      869.11      830.71     14.96 o 
  -3 -12   1      782.63      805.32     14.46 o 
  -2 -12   1       66.06       60.46      3.70 o 
  -1 -12   1        2.10        2.43      1.55 o 
   0 -12   1      102.52       98.17      4.91 o 
   1 -12   1      235.86      240.06     10.18 o 
   2 -12   1      158.26      175.50      6.31 o 
   3 -12   1        3.60        1.70      2.02 o 
   4 -12   1       12.08        9.11      3.44 o 
   5 -12   1      289.72      308.02     13.37 o 
   6 -12   1      146.47      157.79     17.01 o 
  -8 -11   1      297.20      286.43     11.58 o 
  -7 -11   1       32.06       33.69      4.30 o 
  -6 -11   1       39.78       45.65      3.93 o 
  -5 -11   1        0.50        2.58      1.97 o 
  -4 -11   1     2792.06     2774.70     54.81 o 
  -3 -11   1      533.63      538.11     10.94 o 
  -2 -11   1     1685.64     1741.45     20.49 o 
  -1 -11   1      823.53      773.03     13.55 o 
   0 -11   1      263.16      271.81      7.72 o 
   1 -11   1      180.93      181.09      6.31 o 
   2 -11   1        1.06       -0.61      1.72 o 
   3 -11   1       13.28       12.48      4.25 o 
   4 -11   1        1.63        0.73      2.43 o 
   5 -11   1        0.34       -0.61      1.82 o 
   6 -11   1       21.75       19.81      3.80 o 
   7 -11   1        8.81       11.61      3.80 o 
  -9 -10   1      249.83      267.34     11.58 o 
  -8 -10   1        0.35       -2.03      2.17 o 
  -7 -10   1        0.85        2.19      2.02 o 
  -6 -10   1      781.74      766.26     14.49 o 
  -5 -10   1        1.05        2.58      1.55 o 
  -4 -10   1      245.54      242.66      7.23 o 
  -3 -10   1      312.99      293.63      6.16 o 
  -2 -10   1      608.59      595.53      9.40 o 
  -1 -10   1       43.70       43.71      2.26 o 
   0 -10   1      204.41      195.53      6.67 o 
   1 -10   1       78.68       87.27      4.21 o 
   2 -10   1     1665.88     1560.23     22.21 o 
   3 -10   1       22.96       26.96      3.44 o 
   4 -10   1        8.21        3.65      3.04 o 
   5 -10   1      498.20      542.33     15.02 o 
   6 -10   1       13.68       21.87      4.30 o 
   7 -10   1      211.23      207.36      9.85 o 
  -9  -9   1      225.00      209.66     10.31 o 
  -8  -9   1      222.86      205.06      9.45 o 
  -7  -9   1       11.62       10.94      2.92 o 
  -6  -9   1      702.37      719.32     18.03 o 
  -5  -9   1        1.59        0.61      1.29 o 
  -4  -9   1      242.80      247.47      6.76 o 
  -3  -9   1      145.11      156.58      6.84 o 
  -2  -9   1        1.17        2.73      1.22 o 
  -1  -9   1      916.10      912.60     11.99 o 
   0  -9   1      335.28      352.29      6.51 o 
   1  -9   1      560.77      524.07      8.27 o 
   2  -9   1      472.68      453.73      9.57 o 
   3  -9   1      443.89      439.52      9.57 o 
   4  -9   1     1017.40     1016.64     21.04 o 
   5  -9   1      131.24      132.62      9.11 o 
   6  -9   1      278.74      273.55     15.19 o 
   7  -9   1      268.57      293.07     11.58 o 
   8  -9   1        2.18        0.00      2.58 o 
 -10  -8   1      349.15      330.57     21.87 o 
  -9  -8   1      588.92      598.70     17.19 o 
  -8  -8   1       48.96       43.88      5.16 o 
  -7  -8   1      811.44      809.22     18.64 o 
  -6  -8   1     1299.46     1299.08     19.84 o 
  -5  -8   1      551.93      564.25     11.94 o 
  -4  -8   1      460.91      434.40      9.07 o 
  -3  -8   1     1270.84     1259.73     14.84 o 
  -2  -8   1       74.26       95.20      5.26 o 
  -1  -8   1       17.16        7.67      1.22 o 
   0  -8   1     1209.98     1219.53     14.42 o 
   1  -8   1      248.67      243.89      5.16 o 
   2  -8   1      228.69      263.63      6.52 o 
   3  -8   1      187.57      182.30      5.82 o 
   4  -8   1      125.29      123.95      6.01 o 
   5  -8   1      562.51      551.94     14.16 o 
   6  -8   1      201.82      197.62      8.59 o 
   7  -8   1      236.76      261.96     40.10 o 
   8  -8   1       44.73       33.96      4.30 o 
   9  -8   1      101.27       97.56      7.27 o 
 -10  -7   1       15.38       12.83      4.86 o 
  -9  -7   1        1.50        0.24      2.02 o 
  -8  -7   1       14.55       17.01      3.44 o 
  -7  -7   1     2636.16     2592.33     33.36 o 
  -6  -7   1      268.93      264.49      7.23 o 
  -5  -7   1     2493.04     2497.27     35.24 o 
  -4  -7   1        0.91        1.22      0.77 o 
  -3  -7   1       63.82       52.86      2.22 o 
  -2  -7   1      431.36      399.43      6.51 o 
  -1  -7   1     1928.06     1948.55     20.35 o 
   0  -7   1       54.01       52.31      2.02 o 
   1  -7   1      125.26      175.42      4.07 o 
   2  -7   1     5423.19     5599.70     51.94 o 
   3  -7   1      446.21      410.40      6.89 o 
   4  -7   1        4.62        3.65      1.22 o 
   5  -7   1     4621.07     4443.35     72.91 o 
   6  -7   1      633.70      619.48     15.40 o 
   7  -7   1      471.22      501.63     14.16 o 
   8  -7   1       93.34       96.53      6.40 o 
   9  -7   1      249.36      251.83     10.72 o 
 -10  -6   1      376.36      369.73     17.62 o 
  -9  -6   1       36.10       27.95      4.30 o 
  -8  -6   1        1.54        1.46      2.02 o 
  -7  -6   1      541.39      533.90     11.64 o 
  -6  -6   1     1082.22     1079.12     16.53 o 
  -5  -6   1      162.38      165.94      8.75 o 
  -4  -6   1      771.57      816.49     10.48 o 
  -3  -6   1     2515.67     2507.77     24.86 o 
  -2  -6   1     4432.24     4391.52     40.98 o 
  -1  -6   1       85.28       86.68      4.27 o 
   0  -6   1     2053.02     2016.24     20.87 o 
   1  -6   1        1.06        8.93      1.22 o 
   2  -6   1      893.66      956.26     11.52 o 
   3  -6   1     1057.28     1171.49     13.62 o 
   4  -6   1      476.43      471.63     11.75 o 
   5  -6   1      487.43      499.01      8.12 o 
   6  -6   1        0.91        2.84      1.40 o 
   7  -6   1      122.83      113.21      6.40 o 
   8  -6   1       16.43       20.95      4.25 o 
   9  -6   1      184.76      188.72      8.99 o 
 -10  -5   1       22.94       17.75      3.80 o 
  -9  -5   1      117.21      114.35      9.11 o 
  -8  -5   1      146.90      144.61      7.27 o 
  -7  -5   1      389.64      378.12      8.57 o 
  -6  -5   1       32.84       30.27      3.75 o 
  -5  -5   1       76.41       49.01      2.75 o 
  -4  -5   1      157.20      191.26      4.38 o 
  -3  -5   1      353.65      317.22      5.07 o 
  -2  -5   1     2237.73     2257.09     24.38 o 
  -1  -5   1      765.06      738.53      8.79 o 
   0  -5   1      155.99      151.14      3.04 o 
   1  -5   1     9614.30     9904.45     89.80 o 
   2  -5   1      403.94      419.09      6.36 o 
   3  -5   1     1342.26     1364.48     16.66 o 
   4  -5   1     1484.96     1494.04     16.67 o 
   5  -5   1     2679.53     2643.51     27.16 o 
   6  -5   1        9.38       11.03      1.75 o 
   7  -5   1       77.88       86.89      4.41 o 
   8  -5   1       41.68       33.02      3.80 o 
   9  -5   1      619.96      636.44     16.74 o 
  10  -5   1       17.27       10.94      3.44 o 
 -11  -4   1       94.90       95.44     11.54 o 
 -10  -4   1       99.92      110.63      7.27 o 
  -9  -4   1      684.38      658.56     40.71 o 
  -8  -4   1      929.44      916.94     15.33 o 
  -7  -4   1      753.08      754.36     13.01 o 
  -6  -4   1      392.43      349.99     11.75 o 
  -5  -4   1     1874.17     1946.53     20.24 o 
  -4  -4   1      717.07      810.93     11.05 o 
  -3  -4   1      447.23      462.90      6.16 o 
  -2  -4   1      200.36      150.58      3.33 o 
  -1  -4   1      117.95      159.02      3.04 o 
   0  -4   1     1922.43     1905.76     18.52 o 
   1  -4   1      501.45      556.23      7.93 o 
   2  -4   1        7.98        1.52      0.61 o 
   3  -4   1       25.55       29.36      1.59 o 
   4  -4   1      530.81      564.31      7.89 o 
   5  -4   1      730.80      739.65     10.11 o 
   6  -4   1     3343.15     3274.75     43.50 o 
   7  -4   1        0.23       -1.40      1.40 o 
   8  -4   1      465.95      462.25     10.27 o 
   9  -4   1      128.04      121.92      5.82 o 
  10  -4   1       22.17       23.43      3.80 o 
 -11  -3   1      122.44      120.26     12.15 o 
 -10  -3   1        0.63        1.70      3.65 o 
  -9  -3   1       42.40       43.64      7.29 o 
  -8  -3   1        2.03        2.13      1.55 o 
  -7  -3   1       13.71       13.67      1.77 o 
  -6  -3   1      253.38      260.11      5.13 o 
  -5  -3   1      192.24      191.70      4.02 o 
  -4  -3   1       40.62       23.06      3.43 o 
  -3  -3   1     2457.43     2653.91     25.16 o 
  -2  -3   1     2751.52     2907.69     26.85 o 
  -1  -3   1     5373.23     5732.58     62.79 o 
   0  -3   1     3385.81     3570.34     32.33 o 
   1  -3   1       93.70       85.98      2.10 o 
   2  -3   1      678.74      696.12      8.00 o 
   3  -3   1     1882.22     1769.28     17.75 o 
   4  -3   1       34.74       31.90      1.59 o 
   5  -3   1        6.48       13.26      1.40 o 
   6  -3   1       45.26       38.32      2.22 o 
   7  -3   1      817.22      794.36     11.66 o 
   8  -3   1      322.76      340.16      8.63 o 
   9  -3   1     1964.86     1926.54     27.09 o 
  10  -3   1       11.91        8.23      4.86 o 
 -11  -2   1      148.24      136.64     18.23 o 
 -10  -2   1      753.80      744.48     18.90 o 
  -9  -2   1      297.65      283.14     10.31 o 
  -8  -2   1     1994.22     1989.39     26.53 o 
  -7  -2   1       28.11       29.55      2.50 o 
  -6  -2   1     1131.82     1158.49     13.70 o 
  -5  -2   1      296.86      280.56      4.75 o 
  -4  -2   1      403.68      441.24      5.99 o 
  -3  -2   1     2833.18     2857.43     26.68 o 
  -2  -2   1      799.62      714.95      7.70 o 
  -1  -2   1       97.55      116.34      2.06 o 
   0  -2   1     2299.99     2277.34     20.64 o 
   1  -2   1      993.91      996.06     28.16 o 
   2  -2   1     8732.52     8720.63     76.19 o 
   3  -2   1     6902.22     7087.18     75.30 o 
   4  -2   1       77.47      112.52      2.84 o 
   5  -2   1      851.85      884.58     10.91 o 
   6  -2   1      215.19      196.58      4.53 o 
   7  -2   1      114.73      114.42      3.86 o 
   8  -2   1      613.13      612.91     10.01 o 
   9  -2   1     1270.92     1229.86     19.38 o 
  10  -2   1       74.40       84.01     12.76 o 
  11  -2   1       17.75       16.81      3.80 o 
 -11  -1   1        1.47       -0.97      2.02 o 
 -10  -1   1      317.69      351.38     12.44 o 
  -9  -1   1     1203.65     1231.07     19.27 o 
  -8  -1   1      157.67      143.00      5.35 o 
  -7  -1   1      146.95      155.66      4.31 o 
  -6  -1   1        9.16       13.83      1.36 o 
  -5  -1   1     4773.82     4797.35     44.29 o 
  -4  -1   1       95.11       70.55      2.06 o 
  -3  -1   1      163.69      194.93      3.30 o 
  -2  -1   1      501.98      527.77      5.99 o 
  -1  -1   1      324.98      370.63      8.51 o 
   1  -1   1      522.99      550.16     11.38 o 
   2  -1   1      624.13      647.12      8.42 o 
   3  -1   1      304.20      389.29      5.30 o 
   4  -1   1        2.86        0.61      0.61 o 
   5  -1   1      223.82      306.79      5.26 o 
   6  -1   1       48.52       52.31      2.43 o 
   7  -1   1     1543.04     1537.14     17.90 o 
   8  -1   1       56.22       59.85      3.04 o 
   9  -1   1      337.44      388.87      9.34 o 
  10  -1   1       28.93       29.16      6.08 o 
  11  -1   1      135.00      154.58      8.46 o 
 -11   0   1      612.84      624.31     76.56 o 
 -10   0   1       85.00       91.34      6.68 o 
  -9   0   1      219.47      211.25      6.44 o 
  -8   0   1      407.45      392.73      7.39 o 
  -7   0   1      111.22      110.62      3.46 o 
  -6   0   1     1285.29     1234.78     14.52 o 
  -5   0   1     1820.90     1931.44     19.85 o 
  -4   0   1     1878.71     2033.47     20.14 o 
  -3   0   1        6.79       21.91      1.22 o 
  -2   0   1     4392.94     4689.31     41.58 o 
  -1   0   1     2176.11     2322.23     43.75 o 
   2   0   1       74.49       86.38      1.82 o 
   3   0   1       46.83       44.53      1.75 o 
   4   0   1      835.22      886.84      9.99 o 
   5   0   1     1607.13     1736.53     18.06 o 
   6   0   1     1638.89     1642.06     17.90 o 
   7   0   1      729.06      702.25     10.17 o 
   8   0   1      235.95      246.06      6.67 o 
   9   0   1       95.72       90.20      4.41 o 
  10   0   1      151.59      126.80     17.01 o 
  11   0   1      269.12      257.05     27.95 o 
 -11   1   1        1.32        9.72      4.86 o 
 -10   1   1     1247.98     1271.34    101.47 o 
  -9   1   1      244.59      251.06      7.15 o 
  -8   1   1        2.92        2.43      1.22 o 
  -7   1   1       26.61       31.44      3.46 o 
  -6   1   1        5.72        8.86      1.58 o 
  -5   1   1      123.47      127.62      3.30 o 
  -4   1   1      912.70      922.41     10.77 o 
  -3   1   1       97.42       88.50      2.22 o 
  -2   1   1     4895.57     5221.92     46.15 o 
   2   1   1      734.64      717.58     10.31 o 
   3   1   1       53.05       68.26      1.59 o 
   4   1   1     2084.54     1979.05     19.40 o 
   5   1   1     2491.94     2586.76     25.16 o 
   6   1   1     1117.25     1130.81     13.31 o 
   7   1   1      325.21      326.45      6.16 o 
   8   1   1      415.81      413.14     10.31 o 
   9   1   1      140.47      132.17      5.35 o 
  10   1   1      222.09      233.62      7.65 o 
  11   1   1       48.54       49.46      4.94 o 
 -10   2   1       17.29       13.37      4.86 o 
  -9   2   1      189.02      207.31      5.91 o 
  -8   2   1       33.31       22.98      3.51 o 
  -7   2   1      806.75      792.18     11.38 o 
  -6   2   1       49.64       49.99      2.63 o 
  -5   2   1     1067.82     1324.10     15.03 o 
  -4   2   1      877.31      834.82     10.01 o 
  -3   2   1     6146.29     6485.81     57.68 o 
  -2   2   1    19298.37    19574.44    224.16 o 
  -1   2   1     6481.54     6687.27     66.63 o 
   0   2   1       99.11       92.78      2.10 o 
   1   2   1     8025.97     8189.79    103.88 o 
   2   2   1     1186.83     1224.67     17.12 o 
   3   2   1       71.31       85.20      2.92 o 
   4   2   1     2283.26     2379.31     22.89 o 
   5   2   1      186.75      135.41      4.38 o 
   6   2   1      391.88      397.83      6.27 o 
   7   2   1     2740.84     2740.56     32.92 o 
   8   2   1      169.06      160.90      5.35 o 
   9   2   1     1505.77     1550.95     22.36 o 
  10   2   1      114.44      115.59      5.35 o 
  11   2   1       97.15       94.32     17.01 o 
 -10   3   1      779.74      849.42     25.52 o 
  -9   3   1        7.64        7.58      1.66 o 
  -8   3   1      329.06      310.64      6.97 o 
  -7   3   1      359.20      360.58      7.12 o 
  -6   3   1       66.24       65.79      2.68 o 
  -5   3   1      219.56      225.32      4.91 o 
  -4   3   1      595.97      443.08      6.51 o 
  -3   3   1        0.06        1.82      0.61 o 
  -2   3   1     8273.82     9078.57     79.39 o 
  -1   3   1      152.91      200.29      3.70 o 
   0   3   1     3116.12     3161.07     33.43 o 
   1   3   1    19239.93    19249.66    549.98 o 
   2   3   1      776.62      698.74      9.12 o 
   3   3   1      106.99      127.41      3.77 o 
   4   3   1     6324.46     6176.47     64.48 o 
   5   3   1      583.53      591.97     11.42 o 
   6   3   1     1481.31     1486.98     16.12 o 
   7   3   1      328.44      306.75      7.15 o 
   8   3   1     1427.02     1466.52     20.76 o 
   9   3   1       10.78        8.55      3.16 o 
  10   3   1      507.21      522.67     23.74 o 
  11   3   1      483.18      511.04     15.88 o 
 -10   4   1        0.73        2.43      3.65 o 
  -9   4   1      224.95      206.74     11.54 o 
  -8   4   1        0.08        2.43      1.59 o 
  -7   4   1       32.78       34.14      2.55 o 
  -6   4   1       31.77       34.85      2.22 o 
  -5   4   1     2806.82     2909.93     29.16 o 
  -4   4   1       80.53       91.17      2.98 o 
  -3   4   1      917.32      887.15     10.30 o 
  -2   4   1     4094.01     4014.45     36.89 o 
  -1   4   1     2674.64     2549.17     28.05 o 
   0   4   1     1659.38     1824.83     20.35 o 
   1   4   1     6173.87     6314.09     64.76 o 
   2   4   1      137.32      126.79      3.22 o 
   3   4   1      879.09      815.96     13.30 o 
   4   4   1     4186.19     4345.60     46.71 o 
   5   4   1     2335.90     2368.39     27.79 o 
   6   4   1       13.16       21.94      2.10 o 
   7   4   1     1727.46     1621.24     26.02 o 
   8   4   1        6.42        7.56      1.55 o 
   9   4   1      155.18      159.78      6.05 o 
  10   4   1      955.54      950.00     27.85 o 
  11   4   1       76.32       88.14      6.87 o 
 -10   5   1      108.47      117.20      7.27 o 
  -9   5   1       57.19       49.09      5.16 o 
  -8   5   1      915.81      870.54     18.85 o 
  -7   5   1      347.13      317.16      6.82 o 
  -6   5   1       47.43       37.45      2.43 o 
  -5   5   1     1253.66     1207.95     16.49 o 
  -4   5   1     3312.97     3351.16     32.49 o 
  -3   5   1      332.74      336.20      5.42 o 
  -2   5   1      173.81      139.80      3.06 o 
  -1   5   1     3686.08     3841.74     40.91 o 
   0   5   1      637.40      538.97      7.46 o 
   1   5   1     2422.31     2573.30     28.05 o 
   2   5   1     1582.59     1449.49     14.71 o 
   3   5   1      614.62      611.71      9.34 o 
   4   5   1       14.16       19.24      1.77 o 
   5   5   1      651.88      683.05     10.98 o 
   6   5   1      852.04      775.45     12.59 o 
   7   5   1      541.24      541.52     10.48 o 
   8   5   1        8.69        6.94      1.77 o 
   9   5   1     1002.05      983.02     16.60 o 
  10   5   1      107.15      115.31      7.27 o 
  11   5   1       91.72       70.48      6.87 o 
  -9   6   1      234.94      233.87      9.85 o 
  -8   6   1       29.26       38.03      4.67 o 
  -7   6   1       97.82       93.52      4.41 o 
  -6   6   1      135.83      161.88      5.61 o 
  -5   6   1      122.99      140.28      4.07 o 
  -4   6   1        3.19        2.03      0.88 o 
  -3   6   1     5309.18     5390.69     71.59 o 
  -2   6   1     2528.33     2570.99     25.33 o 
  -1   6   1      276.45      249.59      5.61 o 
   0   6   1     1042.34     1271.82     15.63 o 
   1   6   1     1142.07     1074.64     11.84 o 
   2   6   1       13.49       24.86      1.59 o 
   3   6   1     6072.10     5856.40     52.81 o 
   4   6   1       10.51       23.39      2.10 o 
   5   6   1      196.75      164.07      4.91 o 
   6   6   1       14.14        9.48      1.55 o 
   7   6   1      283.44      269.91      7.23 o 
   8   6   1      302.93      280.86      7.46 o 
   9   6   1       90.59       84.51      4.64 o 
  10   6   1        8.96       10.33      3.44 o 
  11   6   1       22.62       28.83      9.11 o 
  -9   7   1      422.84      428.96     20.66 o 
  -8   7   1      259.85      297.90     21.27 o 
  -7   7   1       11.18       19.44      3.44 o 
  -6   7   1      156.24      138.33      5.49 o 
  -5   7   1        0.68        1.62      1.40 o 
  -4   7   1     1782.69     1815.23     28.01 o 
  -3   7   1     4205.31     4327.31     50.13 o 
  -2   7   1      242.49      219.92      9.73 o 
  -1   7   1     1827.20     1867.14     22.91 o 
   0   7   1      170.33      162.63      3.68 o 
   1   7   1     3668.53     3718.90     34.93 o 
   2   7   1       63.93       74.34      2.31 o 
   3   7   1       36.80       35.57      1.80 o 
   4   7   1       29.12       23.22      2.10 o 
   5   7   1      149.68      134.35      7.89 o 
   6   7   1      782.22      754.06     13.08 o 
   7   7   1       23.20       18.88      2.42 o 
   8   7   1      371.49      367.96      9.07 o 
   9   7   1      357.13      370.45      9.57 o 
  10   7   1       11.36       16.16      3.80 o 
  11   7   1       61.54       55.35      6.01 o 
  -9   8   1       49.45       42.99      5.54 o 
  -8   8   1        1.48       -1.94      2.02 o 
  -7   8   1       21.51       23.76      5.47 o 
  -6   8   1      238.83      236.57     10.33 o 
  -5   8   1        9.13        8.10      2.10 o 
  -4   8   1      916.43      869.00     16.87 o 
  -3   8   1       82.51       94.78      4.21 o 
  -2   8   1      997.81      955.29     14.49 o 
  -1   8   1      209.20      260.50      6.31 o 
   0   8   1      466.94      485.05      7.16 o 
   1   8   1     5927.23     6209.82     56.65 o 
   2   8   1     1940.71     1934.91     20.32 o 
   3   8   1      764.92      771.41     10.11 o 
   4   8   1      748.92      712.35     11.93 o 
   5   8   1       75.83       70.95      3.70 o 
   6   8   1     1696.61     1686.51     23.36 o 
   7   8   1      354.50      347.46      8.87 o 
   8   8   1      126.86      124.17      5.52 o 
   9   8   1        0.66        0.46      1.55 o 
  10   8   1        2.01        0.00      2.17 o 
  -8   9   1      352.03      375.44     13.30 o 
  -7   9   1       42.76       48.22      9.72 o 
  -6   9   1       87.96       86.59      6.40 o 
  -5   9   1        2.96        3.12      1.77 o 
  -4   9   1      190.56      209.62      7.73 o 
  -3   9   1     2082.59     2061.36     26.89 o 
  -2   9   1      666.54      650.99     11.89 o 
  -1   9   1      353.09      335.93      7.72 o 
   0   9   1      322.86      340.87     11.89 o 
   1   9   1     2467.21     2362.66     24.44 o 
   2   9   1       55.00       52.98      2.81 o 
   3   9   1     1039.72      982.23     12.40 o 
   4   9   1       42.37       39.80      2.81 o 
   5   9   1     3516.65     3438.12     40.91 o 
   6   9   1       15.81       20.20      2.28 o 
   7   9   1      389.56      379.60      9.57 o 
   8   9   1      230.31      227.74      7.46 o 
   9   9   1      116.49      113.84      7.29 o 
  10   9   1        4.93        3.65      2.58 o 
  -8  10   1       10.12        5.73      2.92 o 
  -7  10   1        4.03        4.86      3.65 o 
  -6  10   1      155.09      141.09      7.59 o 
  -5  10   1      547.43      532.40     15.02 o 
  -4  10   1      366.63      353.28      9.07 o 
  -3  10   1      160.93      149.51      5.61 o 
  -2  10   1       21.29       24.79      2.99 o 
  -1  10   1       98.89       88.50      4.21 o 
   0  10   1      107.94      108.19      8.03 o 
   1  10   1      225.36      217.74      4.93 o 
   2  10   1     1136.45     1147.01     15.08 o 
   3  10   1      205.40      196.92      4.75 o 
   4  10   1      183.36      157.10      7.08 o 
   5  10   1      366.90      379.10      8.87 o 
   6  10   1      918.91      884.04     15.66 o 
   7  10   1      130.35      129.02      6.06 o 
   8  10   1      263.11      276.33      8.63 o 
   9  10   1      958.90      869.56     21.48 o 
  10  10   1      259.79      257.27     11.58 o 
  -7  11   1      161.40      144.05      9.72 o 
  -6  11   1       44.77       45.26      5.16 o 
  -5  11   1      435.42      437.52     13.75 o 
  -4  11   1     1246.08     1283.15     30.38 o 
  -3  11   1       36.96       42.53      4.01 o 
  -2  11   1      358.77      365.39      9.07 o 
  -1  11   1       18.46       25.21      2.81 o 
   0  11   1        0.02        0.46      1.55 o 
   1  11   1       87.37       84.55      4.21 o 
   2  11   1       92.75       98.41      3.57 o 
   3  11   1      416.82      395.87      8.57 o 
   4  11   1      120.73      126.78      5.12 o 
   5  11   1      932.25      913.33     17.30 o 
   6  11   1      314.86      310.66      9.55 o 
   7  11   1      655.49      642.33     17.35 o 
   8  11   1       29.20       26.70      3.51 o 
   9  11   1        3.80        3.65      2.92 o 
  -6  12   1        0.82       -1.82      1.82 o 
  -5  12   1      169.75      191.44      9.45 o 
  -4  12   1      467.64      473.92     20.66 o 
  -3  12   1       81.32       79.82      6.01 o 
  -2  12   1     1593.28     1582.98     23.83 o 
  -1  12   1       21.25       23.55      2.99 o 
   0  12   1      688.16      702.47     13.33 o 
   1  12   1      346.80      347.94      8.63 o 
   2  12   1      125.67      118.90      5.12 o 
   3  12   1       29.59       31.09      4.30 o 
   4  12   1      416.12      429.06     11.19 o 
   5  12   1     2848.56     2844.84     36.71 o 
   6  12   1      318.18      310.76      8.87 o 
   7  12   1      121.24      115.47      5.82 o 
   8  12   1       51.93       42.75      5.54 o 
  -5  13   1      156.21      162.64      8.99 o 
  -4  13   1       22.38       18.01      3.80 o 
  -3  13   1       52.78       48.61      5.16 o 
  -2  13   1        9.77       10.61      2.37 o 
  -1  13   1     2379.68     2302.85     31.56 o 
   0  13   1       87.89       83.42      6.69 o 
   1  13   1      701.96      713.89     21.90 o 
   2  13   1        0.64        0.24      2.02 o 
   3  13   1        0.80        4.86      4.86 o 
   4  13   1      326.38      347.95     11.58 o 
   5  13   1       15.00       18.47      2.99 o 
   6  13   1      724.14      728.65     14.70 o 
   7  13   1       11.28        7.05      2.50 o 
   8  13   1       48.69       55.36      6.08 o 
  -4  14   1      412.97      448.24     23.09 o 
  -3  14   1       26.01       21.28      4.30 o 
  -2  14   1       28.53       25.28     10.33 o 
  -1  14   1      239.10      240.88      8.36 o 
   0  14   1      966.39      919.46     21.01 o 
   1  14   1        0.79        0.19      1.87 o 
   2  14   1       24.34       15.80      4.25 o 
   3  14   1        6.31        2.08      6.08 o 
   4  14   1       48.53       64.04      6.08 o 
   5  14   1      641.50      642.23     17.60 o 
   6  14   1      240.06      254.45     10.72 o 
   7  14   1       30.13       30.26      3.93 o 
  -3  15   1        4.32        1.22      2.58 o 
  -2  15   1      327.71      344.12     10.48 o 
  -1  15   1      578.60      595.66     16.74 o 
   0  15   1      348.43      371.18     10.48 o 
   1  15   1       33.39       31.59      4.67 o 
   2  15   1      613.88      640.03     17.60 o 
   3  15   1        1.14        2.60      2.92 o 
   4  15   1      270.76      289.77     17.62 o 
   5  15   1       42.04       45.67      5.54 o 
   6  15   1        1.49        5.47      4.25 o 
  -1  16   1       13.63       14.99      3.80 o 
   0  16   1      425.14      441.12     14.61 o 
   1  16   1       82.78       85.50      7.27 o 
   2  16   1       55.04       44.25      5.54 o 
   3  16   1      149.99      152.78      8.99 o 
   4  16   1       13.16       14.36      4.67 o 
  -2 -15   2      218.98      202.94     13.37 o 
  -1 -15   2      149.04      159.19     12.15 o 
   0 -15   2       57.98       53.47      5.54 o 
  -5 -14   2       41.31       54.68      8.51 o 
  -4 -14   2       10.16       13.91      4.86 o 
  -3 -14   2      509.18      544.79     18.84 o 
  -2 -14   2       15.40       15.80      3.80 o 
  -1 -14   2       32.98       29.22      4.30 o 
   0 -14   2        0.80        0.00      2.02 o 
   1 -14   2       89.40       79.20      4.91 o 
   2 -14   2        1.14        5.47      2.58 o 
   3 -14   2      249.34      223.50     10.72 o 
  -6 -13   2      142.13      161.53      8.99 o 
  -5 -13   2       16.62       18.47      3.80 o 
  -4 -13   2      217.89      229.56      7.93 o 
  -3 -13   2      443.29      471.49     13.67 o 
  -2 -13   2      823.19      804.14     18.46 o 
  -1 -13   2      328.23      313.32     10.36 o 
   0 -13   2      637.69      636.33     29.77 o 
   1 -13   2      261.12      265.05     10.31 o 
   2 -13   2      229.26      240.41     18.23 o 
   3 -13   2      316.29      297.95     11.58 o 
   4 -13   2       75.98       65.06      6.01 o 
  -7 -12   2      197.21      212.09     10.31 o 
  -6 -12   2       25.88       28.42      4.67 o 
  -5 -12   2      108.30       87.16      6.40 o 
  -4 -12   2      189.58      199.60      9.67 o 
  -3 -12   2       86.66       84.74      4.41 o 
  -2 -12   2      338.39      336.10      8.63 o 
  -1 -12   2      909.11      900.62     15.43 o 
   0 -12   2       33.70       46.46      4.52 o 
   1 -12   2        1.05        0.61      1.72 o 
   2 -12   2      655.47      617.40     16.33 o 
   3 -12   2      728.57      709.97     18.04 o 
   4 -12   2      132.19      120.75     16.41 o 
   5 -12   2       61.79       72.26      9.11 o 
   6 -12   2      136.00      118.40     11.54 o 
  -8 -11   2      173.81      184.57      9.85 o 
  -7 -11   2      445.53      454.32     21.87 o 
  -6 -11   2       19.21       17.64      3.44 o 
  -5 -11   2        1.56        1.04      1.77 o 
  -4 -11   2       19.17       25.07      2.99 o 
  -3 -11   2      238.16      253.24      7.23 o 
  -2 -11   2      225.00      230.12      8.07 o 
  -1 -11   2     2208.25     2259.76     25.36 o 
   0 -11   2        0.97        1.37      1.55 o 
   1 -11   2      171.45      152.77      5.82 o 
   2 -11   2     1557.83     1443.95     37.06 o 
   3 -11   2      237.79      242.69      9.45 o 
   4 -11   2      107.57      102.95      7.27 o 
   5 -11   2      292.47      343.55     22.48 o 
   6 -11   2      251.49      212.62     15.80 o 
  -8 -10   2        2.31        2.43      2.17 o 
  -7 -10   2       52.80       54.37      5.54 o 
  -6 -10   2        8.89        9.11      2.58 o 
  -5 -10   2      112.21      113.63      5.12 o 
  -4 -10   2       27.52       27.63      2.81 o 
  -3 -10   2       52.91       67.09      3.16 o 
  -2 -10   2     1741.25     1735.46     20.18 o 
  -1 -10   2      227.90      224.84      5.30 o 
   0 -10   2     1033.54     1036.46     13.80 o 
   1 -10   2      636.36      587.90     11.18 o 
   2 -10   2      834.46      822.21     18.04 o 
   3 -10   2      932.36      843.34     26.73 o 
   4 -10   2       68.50       67.65      5.54 o 
   5 -10   2      160.11      159.07      8.13 o 
   6 -10   2      461.44      533.47     23.09 o 
   7 -10   2      187.18      211.76     13.97 o 
  -9  -9   2        2.43        1.82      2.58 o 
  -8  -9   2       28.00       27.13      4.67 o 
  -7  -9   2       14.59       11.54      3.44 o 
  -6  -9   2      442.05      463.79     20.66 o 
  -5  -9   2      434.43      424.71      9.77 o 
  -4  -9   2      556.83      582.53     11.18 o 
  -3  -9   2      848.71      876.01     14.34 o 
  -2  -9   2        4.95        3.95      1.22 o 
  -1  -9   2      821.21      874.51     11.84 o 
   0  -9   2      197.34      216.08      4.99 o 
   1  -9   2     1284.64     1322.61     17.19 o 
   2  -9   2      681.21      693.94     12.38 o 
   3  -9   2       49.19       51.65      4.30 o 
   4  -9   2      345.82      327.45     10.72 o 
   5  -9   2      604.44      622.18     15.88 o 
   6  -9   2       30.70       34.31      5.47 o 
   7  -9   2      510.73      528.44     15.88 o 
   8  -9   2      113.53      132.75      8.13 o 
  -9  -8   2        6.97        9.20      2.92 o 
  -8  -8   2      309.77      295.86     11.58 o 
  -7  -8   2      566.89      540.78     15.47 o 
  -6  -8   2      220.90      226.99      6.76 o 
  -5  -8   2      244.77      232.81     10.76 o 
  -4  -8   2     2158.12     2191.91     27.79 o 
  -3  -8   2      310.39      293.37      5.91 o 
  -2  -8   2      420.96      464.60      7.58 o 
  -1  -8   2      331.42      308.40      8.67 o 
   0  -8   2     1683.64     1692.42     18.68 o 
   1  -8   2        3.85        4.56      1.23 o 
   2  -8   2        1.28        2.43      1.22 o 
   3  -8   2      684.64      666.72      9.96 o 
   4  -8   2        2.12        0.61      1.72 o 
   5  -8   2       47.64       47.64      4.67 o 
   6  -8   2        4.90        6.08      2.58 o 
   7  -8   2        1.71        1.94      2.02 o 
   8  -8   2       69.01       67.30     11.54 o 
 -10  -7   2       48.45       58.81      6.68 o 
  -9  -7   2     1182.63     1163.66     25.78 o 
  -8  -7   2       97.64       96.70      6.87 o 
  -7  -7   2     1848.89     1800.36     32.65 o 
  -6  -7   2      726.75      742.39     16.92 o 
  -5  -7   2     2134.74     2065.10     26.81 o 
  -4  -7   2      540.75      479.77      7.72 o 
  -3  -7   2     1111.61     1089.04     21.92 o 
  -2  -7   2      512.70      525.33      8.07 o 
  -1  -7   2      112.02       78.97      2.81 o 
   0  -7   2      942.16      964.74     11.69 o 
   1  -7   2     1530.95     1451.20     16.39 o 
   2  -7   2      101.11      102.02      3.16 o 
   3  -7   2      391.35      366.69      8.07 o 
   4  -7   2     1007.97      974.12     16.22 o 
   5  -7   2      270.46      285.38      9.85 o 
   6  -7   2      184.51      177.63      7.73 o 
   7  -7   2       83.58       93.97      6.40 o 
   8  -7   2      128.54      132.64     16.41 o 
   9  -7   2      136.27      138.41      8.13 o 
 -10  -6   2      282.53      288.33     12.03 o 
  -9  -6   2      106.18      109.52      7.27 o 
  -8  -6   2     1161.25     1146.96     24.48 o 
  -7  -6   2      170.45      169.14     12.76 o 
  -6  -6   2      275.71      277.83      7.27 o 
  -5  -6   2     1461.69     1467.06     29.01 o 
  -4  -6   2      150.95      136.26      5.26 o 
  -3  -6   2      486.80      493.69     12.10 o 
  -2  -6   2      545.94      591.41      8.19 o 
  -1  -6   2      582.71      643.82      8.65 o 
   0  -6   2     1512.88     1442.97     15.48 o 
   1  -6   2     1435.15     1595.45     17.00 o 
   2  -6   2       26.76       17.79      1.43 o 
   3  -6   2        3.76        1.22      1.05 o 
   4  -6   2      855.65      842.85     17.19 o 
   5  -6   2      117.00      112.76      4.64 o 
   6  -6   2        1.21        2.84      1.40 o 
   7  -6   2        0.15        1.46      2.02 o 
   8  -6   2      740.99      750.18     18.46 o 
   9  -6   2      681.51      709.44     18.46 o 
 -10  -5   2      206.14      211.56     10.31 o 
  -9  -5   2       35.67       34.40      4.67 o 
  -8  -5   2       80.96       73.10      6.68 o 
  -7  -5   2        6.06        3.16      2.02 o 
  -6  -5   2      143.59      132.91      4.81 o 
  -5  -5   2     1250.93     1291.08     15.23 o 
  -4  -5   2      217.95      150.00      4.03 o 
  -3  -5   2      790.33      716.93      9.22 o 
  -2  -5   2       53.54       67.44      2.22 o 
  -1  -5   2      449.76      526.63      7.54 o 
   0  -5   2     3275.52     3526.02     33.09 o 
   1  -5   2    14315.78    14850.27    129.17 o 
   2  -5   2      534.49      466.98      6.64 o 
   3  -5   2      269.79      266.69      5.07 o 
   4  -5   2        5.41        3.89      0.92 o 
   5  -5   2       71.40       77.22      2.98 o 
   6  -5   2     5362.55     5189.92     58.43 o 
   7  -5   2      592.98      539.98     11.18 o 
   8  -5   2      116.58      113.54      5.35 o 
   9  -5   2       24.68       28.57      4.30 o 
  10  -5   2        0.30       -2.02      2.02 o 
 -10  -4   2       58.14       45.31      5.54 o 
  -9  -4   2      466.63      458.70     14.16 o 
  -8  -4   2       11.29        6.68      3.04 o 
  -7  -4   2       17.21       20.69      2.30 o 
  -6  -4   2      103.73      106.91      4.09 o 
  -5  -4   2     2730.96     2589.04     26.17 o 
  -4  -4   2     1105.37     1168.88     13.45 o 
  -3  -4   2     2754.79     2681.59     25.91 o 
  -2  -4   2     1026.93      992.81      9.83 o 
  -1  -4   2     1537.19     1477.10     15.17 o 
   0  -4   2     1330.48     1421.99     14.40 o 
   1  -4   2     2668.41     2743.28     25.94 o 
   2  -4   2      985.91     1009.66     11.66 o 
   3  -4   2       24.76        9.76      1.22 o 
   4  -4   2      767.57      803.16     10.24 o 
   5  -4   2      655.26      645.56      9.01 o 
   6  -4   2      508.91      489.40      9.82 o 
   7  -4   2      899.15      928.01     15.40 o 
   8  -4   2        3.11        3.89      1.66 o 
   9  -4   2      363.67      388.77     10.04 o 
  10  -4   2      163.19      193.70      9.72 o 
 -10  -3   2      231.36      222.39     10.31 o 
  -9  -3   2       10.28        9.20      3.65 o 
  -8  -3   2      525.30      537.34     14.61 o 
  -7  -3   2       67.09       57.29      3.39 o 
  -6  -3   2      146.84      128.72      4.03 o 
  -5  -3   2     1171.11     1218.41     16.31 o 
  -4  -3   2     4969.13     5099.05     46.70 o 
  -3  -3   2     1842.93     1894.47     18.76 o 
  -2  -3   2     1886.65     1730.03     17.11 o 
  -1  -3   2      303.50      278.29      5.09 o 
   0  -3   2      540.43      523.49      6.36 o 
   1  -3   2     2838.25     2997.57     27.62 o 
   2  -3   2    10350.65    10238.56     89.84 o 
   3  -3   2     2315.37     2266.44     21.97 o 
   4  -3   2      139.77      185.70      3.82 o 
   5  -3   2       27.77       31.57      2.10 o 
   6  -3   2      955.73      952.96     15.43 o 
   7  -3   2      494.62      460.93     10.69 o 
   8  -3   2       23.42       16.72      2.28 o 
   9  -3   2       19.24       10.61      2.28 o 
  10  -3   2      391.26      372.78     17.01 o 
 -10  -2   2       46.46       43.15      6.68 o 
  -9  -2   2     1315.53     1315.92     26.64 o 
  -8  -2   2     1766.12     1760.78     31.35 o 
  -7  -2   2      911.42      893.94     14.30 o 
  -6  -2   2      381.19      366.84      7.72 o 
  -5  -2   2     1074.52     1050.42     12.33 o 
  -4  -2   2       20.18       31.15      1.59 o 
  -3  -2   2     9143.40     9190.34     80.86 o 
  -2  -2   2      419.90      472.62      5.86 o 
  -1  -2   2     3166.23     3070.47     27.91 o 
   0  -2   2     7915.95     7909.38    250.47 o 
   1  -2   2     3572.08     3615.14     37.83 o 
   2  -2   2       22.92       38.27      1.77 o 
   3  -2   2     1028.93     1281.80     13.43 o 
   4  -2   2       53.73       39.22      1.93 o 
   5  -2   2       17.96        8.58      1.31 o 
   6  -2   2      574.78      640.01      9.08 o 
   7  -2   2      131.22      136.93      4.07 o 
   8  -2   2      535.27      530.69     11.66 o 
   9  -2   2      143.85      152.50      5.82 o 
  10  -2   2        5.34        4.51      2.92 o 
  11  -2   2      203.29      190.20      9.34 o 
 -10  -1   2     1178.35     1160.01     24.92 o 
  -9  -1   2       27.18       23.41      3.80 o 
  -8  -1   2     6096.81     6057.92     66.92 o 
  -7  -1   2       14.89       14.80      1.93 o 
  -6  -1   2        3.87        3.40      0.92 o 
  -5  -1   2      399.84      458.42      6.89 o 
  -4  -1   2     5891.23     5821.05     52.64 o 
  -3  -1   2       74.24      112.41      2.98 o 
  -2  -1   2     1099.18     1229.70     20.07 o 
  -1  -1   2    15264.73    15791.92    461.77 o 
   0  -1   2     1476.64     1387.03     58.94 o 
   1  -1   2       14.66        9.72      0.99 o 
   2  -1   2     6443.60     6505.66     66.35 o 
   3  -1   2      419.70      402.65      5.42 o 
   4  -1   2      893.18     1041.36     11.52 o 
   5  -1   2      148.10      165.97      3.57 o 
   6  -1   2      385.30      348.64      6.03 o 
   7  -1   2      589.24      642.79      9.69 o 
   8  -1   2      767.14      744.66     11.03 o 
   9  -1   2      323.48      317.34     10.20 o 
  10  -1   2      729.15      739.10     18.34 o 
  11  -1   2       59.25       58.96      5.83 o 
 -10   0   2      221.37      230.36     10.31 o 
  -9   0   2      945.48      969.12     21.48 o 
  -8   0   2       95.40       90.86      3.57 o 
  -7   0   2      101.96       93.20      3.46 o 
  -6   0   2       63.73       61.29      3.33 o 
  -5   0   2      553.34      506.49      7.39 o 
  -4   0   2      766.82      731.96      9.01 o 
  -3   0   2       69.16       50.90      1.59 o 
  -2   0   2     5030.11     5060.93    147.59 o 
  -1   0   2     4355.69     4551.40     57.96 o 
   0   0   2       35.13       32.81      2.43 o 
   1   0   2     3886.22     4132.13     50.68 o 
   2   0   2      804.84      811.28     10.04 o 
   3   0   2      135.28      215.73      3.50 o 
   4   0   2     4040.52     4126.37     37.78 o 
   5   0   2      207.63      184.03      3.77 o 
   6   0   2     3114.65     3313.07     32.15 o 
   7   0   2      691.17      662.54      9.53 o 
   8   0   2      163.26      161.16      4.38 o 
   9   0   2        0.97        0.00      1.40 o 
  10   0   2       44.79       40.83      4.67 o 
  11   0   2      261.39      270.35     11.07 o 
 -10   1   2       95.43      103.31      6.87 o 
  -9   1   2       53.51       66.44      5.54 o 
  -8   1   2       22.02       27.10      2.39 o 
  -7   1   2      282.13      296.62      6.16 o 
  -6   1   2        2.88        4.86      1.22 o 
  -5   1   2      559.24      586.96      8.15 o 
  -4   1   2     2998.35     3028.07     28.82 o 
  -3   1   2      749.17      823.62      9.37 o 
  -2   1   2    17084.33    17896.79    360.95 o 
  -1   1   2      805.48      744.32     14.17 o 
   0   1   2    19292.79    18318.31    280.10 o 
   1   1   2      356.48      345.54     35.24 o 
   2   1   2     1448.96     1353.87     16.86 o 
   3   1   2      495.66      575.08      6.64 o 
   4   1   2      196.66      144.93      3.22 o 
   5   1   2       51.36       55.40      1.93 o 
   6   1   2     1315.60     1225.27     14.08 o 
   7   1   2     1566.83     1611.46     18.01 o 
   8   1   2     1151.95     1149.79     17.27 o 
   9   1   2      584.92      598.52     11.64 o 
  10   1   2      112.59      131.18     11.54 o 
  11   1   2      215.27      198.66      9.34 o 
 -10   2   2       47.55       44.36      5.16 o 
  -9   2   2      459.13      473.27     10.98 o 
  -8   2   2       74.82       94.51      3.91 o 
  -7   2   2      778.13      754.05     11.20 o 
  -6   2   2       40.58       37.79      2.22 o 
  -5   2   2     1988.82     2142.72     22.16 o 
  -4   2   2     3557.68     3753.85     35.36 o 
  -3   2   2     2185.46     2266.28     22.80 o 
  -2   2   2    19274.73    20021.13    216.19 o 
  -1   2   2     1211.95     1218.03     40.71 o 
   0   2   2     3556.95     3491.52     35.77 o 
   1   2   2     1001.05     1078.26     15.02 o 
   2   2   2    11574.85    12022.48    130.47 o 
   3   2   2      271.34      253.38      5.16 o 
   4   2   2      519.24      528.93      6.42 o 
   5   2   2      942.07      878.48     10.22 o 
   6   2   2      734.51      708.75      9.34 o 
   7   2   2      169.66      165.94      4.19 o 
   8   2   2        0.29        0.41      1.53 o 
   9   2   2      101.91      103.09      7.21 o 
  10   2   2       27.30       31.49      3.22 o 
  11   2   2       73.69       78.49     12.15 o 
 -10   3   2       79.17       98.43      9.72 o 
  -9   3   2      249.26      248.78      6.51 o 
  -8   3   2        0.29       -0.43      0.96 o 
  -7   3   2      475.54      446.20      8.00 o 
  -6   3   2       12.00       14.24      1.75 o 
  -5   3   2      171.61      147.37      3.91 o 
  -4   3   2     2762.57     2892.31     28.24 o 
  -3   3   2     1224.75     1243.01     13.19 o 
  -2   3   2      449.44      388.43      6.05 o 
  -1   3   2     1149.55     1034.27     18.23 o 
   0   3   2     3286.55     3356.93     45.96 o 
   1   3   2     1130.63     1277.10     41.92 o 
   2   3   2      853.88      811.14     12.03 o 
   3   3   2       39.64       32.74      2.02 o 
   4   3   2      875.26      899.35     14.61 o 
   5   3   2       12.09        8.35      0.92 o 
   6   3   2     3393.61     3446.45     33.01 o 
   7   3   2      939.85      921.02     14.19 o 
   8   3   2      479.31      471.31      9.77 o 
   9   3   2        2.45        2.73      2.22 o 
  10   3   2        1.31        2.78      1.77 o 
  11   3   2      156.02      159.43      6.76 o 
  -9   4   2      204.31      227.77      7.46 o 
  -8   4   2      347.75      354.94      7.58 o 
  -7   4   2        0.50       -0.30      1.22 o 
  -6   4   2      947.46      937.14     12.44 o 
  -5   4   2      705.62      654.80     14.91 o 
  -4   4   2        6.38       28.37      1.59 o 
  -3   4   2       61.13       85.02      2.31 o 
  -2   4   2       23.15       14.78      2.69 o 
  -1   4   2      203.15      214.49      4.41 o 
   0   4   2     5085.50     5036.59     51.66 o 
   1   4   2      226.09      215.27      3.70 o 
   2   4   2     8421.93     9083.48     92.08 o 
   3   4   2     2691.06     2938.51     32.26 o 
   4   4   2       34.77       44.36      2.10 o 
   5   4   2      249.73      225.32      5.35 o 
   6   4   2     5764.34     5728.98     61.67 o 
   7   4   2      686.93      661.43     13.55 o 
   8   4   2      287.87      271.40     15.66 o 
   9   4   2       51.27       55.47      3.70 o 
  10   4   2     2416.25     2420.34     32.41 o 
  11   4   2        3.18        3.65      2.28 o 
 -10   5   2       30.03       35.24      7.29 o 
  -9   5   2      113.05      123.66      6.71 o 
  -8   5   2      196.36      238.82      7.46 o 
  -7   5   2     1613.68     1549.55     18.82 o 
  -6   5   2       33.96       32.29      2.28 o 
  -5   5   2       62.59       60.03      2.55 o 
  -4   5   2        9.48       19.32      1.75 o 
  -3   5   2       64.34       35.32      2.48 o 
  -2   5   2     1289.14     1193.94     15.40 o 
  -1   5   2      168.53      237.10      5.12 o 
   0   5   2     1264.84     1358.22     16.36 o 
   1   5   2        3.93       26.14      1.22 o 
   2   5   2      396.94      437.86      5.55 o 
   3   5   2      493.54      431.27      7.23 o 
   4   5   2       18.36       38.72      8.55 o 
   5   5   2     1411.79     1372.74     18.21 o 
   6   5   2      496.05      520.32      9.57 o 
   7   5   2      722.93      701.88     12.30 o 
   8   5   2       39.95       41.39      3.22 o 
   9   5   2      446.55      445.78     10.27 o 
  10   5   2     1804.28     1830.97     26.59 o 
  11   5   2      421.68      431.81     30.99 o 
  -9   6   2      549.22      547.82     30.38 o 
  -8   6   2      733.86      735.11     14.00 o 
  -7   6   2      168.14      134.00      5.12 o 
  -6   6   2      865.46      841.71     14.46 o 
  -5   6   2      969.02      907.49     12.06 o 
  -4   6   2     1087.31     1072.57     13.68 o 
  -3   6   2       24.80       30.30      2.28 o 
  -2   6   2      297.85      366.09      7.23 o 
  -1   6   2      545.70      597.90      9.77 o 
   0   6   2     3556.64     3399.48     36.95 o 
   1   6   2       45.07       54.87      1.87 o 
   2   6   2     2559.82     2891.43     27.31 o 
   3   6   2      332.22      388.67      7.02 o 
   4   6   2      869.57      759.45     11.45 o 
   5   6   2     2087.90     2026.65     25.24 o 
   6   6   2     1984.28     1926.86     24.74 o 
   7   6   2      250.92      257.07      6.76 o 
   8   6   2      821.30      799.11     14.22 o 
   9   6   2        1.18        1.67      1.55 o 
  10   6   2      307.71      282.94      8.57 o 
  11   6   2       12.27       15.80      4.30 o 
  -9   7   2      195.94      236.15     20.05 o 
  -8   7   2       18.08       14.89      2.92 o 
  -7   7   2      537.07      573.71     11.89 o 
  -6   7   2        3.23        9.72      2.10 o 
  -5   7   2     1912.61     1922.62     25.82 o 
  -4   7   2       28.36       17.10      2.28 o 
  -3   7   2      678.88      642.06      9.26 o 
  -2   7   2        0.46       -0.61      1.29 o 
  -1   7   2      621.97      523.14      9.60 o 
   0   7   2       27.28       29.68      1.59 o 
   1   7   2      814.10      763.39     10.00 o 
   2   7   2       48.15       71.05      3.51 o 
   3   7   2      669.14      616.08      7.89 o 
   4   7   2     1200.55     1120.99     20.76 o 
   5   7   2     1584.36     1546.35     20.81 o 
   6   7   2      355.63      373.76      8.16 o 
   7   7   2      873.97      825.37     21.71 o 
   8   7   2       59.14       58.10      3.96 o 
   9   7   2      351.91      361.75      9.57 o 
  10   7   2      543.59      542.69     12.38 o 
  11   7   2       44.64       64.17      6.40 o 
  -9   8   2       16.40       26.29      5.47 o 
  -8   8   2        1.00        3.04      2.58 o 
  -7   8   2        0.28        0.61      1.72 o 
  -6   8   2      446.42      462.46     10.48 o 
  -5   8   2     2370.51     2364.31     33.41 o 
  -4   8   2     4939.36     4918.80     54.94 o 
  -3   8   2      100.90       95.65      3.93 o 
  -2   8   2      202.88      201.26      5.82 o 
  -1   8   2      101.71       84.21      3.70 o 
   0   8   2     1468.39     1329.21     16.62 o 
   1   8   2       84.04       66.13      2.31 o 
   2   8   2     1272.46     1329.07     14.84 o 
   3   8   2       41.75       53.76      2.06 o 
   4   8   2     1017.04     1011.43     18.46 o 
   5   8   2      930.93      915.27     14.25 o 
   6   8   2      343.95      300.48      7.46 o 
   7   8   2      456.98      447.06      9.82 o 
   8   8   2       72.38       75.29      4.41 o 
   9   8   2        1.08        0.61      1.55 o 
  10   8   2       98.08      105.10      5.82 o 
  -8   9   2       63.76       80.60      6.40 o 
  -7   9   2      674.49      774.12     19.21 o 
  -6   9   2     1385.31     1379.20     38.89 o 
  -5   9   2      240.13      225.84      7.23 o 
  -4   9   2      401.57      373.59      9.07 o 
  -3   9   2      800.34      767.26     13.55 o 
  -2   9   2      317.65      295.39     10.05 o 
  -1   9   2      875.64      837.54     13.55 o 
   0   9   2       57.90       87.82      3.80 o 
   1   9   2      106.17       89.94      2.94 o 
   2   9   2       95.49       97.04      3.06 o 
   3   9   2      858.65      889.97     11.31 o 
   4   9   2       47.71       57.05      3.22 o 
   5   9   2     2149.17     2082.98     26.89 o 
   6   9   2       70.57       76.42      3.93 o 
   7   9   2      381.72      366.86     11.49 o 
   8   9   2       14.41       14.11      2.28 o 
   9   9   2       70.83       72.34      4.91 o 
  10   9   2      482.88      480.67     15.47 o 
  -8  10   2      352.44      403.86     14.16 o 
  -7  10   2        0.55        0.97      2.02 o 
  -6  10   2      144.98      156.65      8.13 o 
  -5  10   2       94.23       81.24      4.64 o 
  -4  10   2        0.58        1.22      1.55 o 
  -3  10   2     1805.58     1829.85     25.00 o 
  -2  10   2     1950.20     1946.05     26.17 o 
  -1  10   2      127.04      115.43      5.73 o 
   0  10   2     1106.93     1116.06     16.84 o 
   1  10   2     2586.08     2517.28     41.96 o 
   2  10   2     3218.54     3157.10     31.72 o 
   3  10   2      378.76      371.86      6.60 o 
   4  10   2      222.00      211.55      6.05 o 
   5  10   2     1134.31     1143.51     17.51 o 
   6  10   2      130.36      134.31      5.35 o 
   7  10   2       31.10       26.91      2.99 o 
   8  10   2      784.37      782.41     15.19 o 
   9  10   2        5.56        2.43      2.10 o 
  10  10   2       17.71       10.94      3.44 o 
  -7  11   2       27.36       28.33      4.67 o 
  -6  11   2      531.50      537.26     15.88 o 
  -5  11   2       12.94       18.86      3.44 o 
  -4  11   2       54.52       63.34      4.41 o 
  -3  11   2       13.61       16.51      2.50 o 
  -2  11   2       75.58       80.72      4.64 o 
  -1  11   2        1.33        3.95      1.55 o 
   0  11   2        3.30        6.77      1.84 o 
   1  11   2       44.89       49.70      5.47 o 
   2  11   2      699.53      663.92     14.42 o 
   3  11   2      851.70      890.64     14.42 o 
   4  11   2      557.72      563.73     11.18 o 
   5  11   2      209.32      212.34      6.76 o 
   6  11   2      389.09      412.44     10.04 o 
   7  11   2      268.29      282.00      8.63 o 
   8  11   2        0.73       -1.84      1.84 o 
   9  11   2       22.68       26.84      4.89 o 
  -6  12   2       11.74        5.03      6.68 o 
  -5  12   2      223.84      210.77     12.15 o 
  -4  12   2       25.22       25.28      4.30 o 
  -3  12   2      101.70      113.26      4.68 o 
  -2  12   2      653.52      656.40     13.29 o 
  -1  12   2       60.78       58.20      7.19 o 
   0  12   2        3.96        6.73      1.87 o 
   1  12   2      177.44      185.98      6.05 o 
   2  12   2       40.74       41.96      3.22 o 
   3  12   2        7.59        3.65      2.58 o 
   4  12   2      126.83      127.87      5.51 o 
   5  12   2       93.21      107.62      5.12 o 
   6  12   2      385.01      393.29      9.99 o 
   7  12   2      527.09      540.02     12.38 o 
   8  12   2     1022.92     1045.65     19.17 o 
   9  12   2      306.54      345.20     13.30 o 
  -5  13   2       79.51       99.80      7.27 o 
  -4  13   2      386.18      414.52     17.62 o 
  -3  13   2       60.09       55.83      5.47 o 
  -2  13   2      773.33      802.55     15.89 o 
  -1  13   2        3.20        1.78      1.87 o 
   0  13   2     1285.40     1316.88     20.57 o 
   1  13   2      274.69      263.33      7.93 o 
   2  13   2      391.06      412.92      9.77 o 
   3  13   2      124.88      130.03      7.27 o 
   4  13   2      653.47      690.43     26.13 o 
   5  13   2      281.01      292.96      8.57 o 
   6  13   2       60.69       61.91      4.41 o 
   7  13   2      343.71      316.33     11.08 o 
   8  13   2       16.84       12.67      2.99 o 
  -4  14   2      322.45      334.18     13.30 o 
  -3  14   2     1203.76     1312.32     41.32 o 
  -2  14   2       28.73       32.69      4.09 o 
  -1  14   2      284.53      290.61      9.34 o 
   0  14   2     1259.16     1254.87     20.78 o 
   1  14   2       72.61       69.56      4.64 o 
   2  14   2        1.78        5.56      2.92 o 
   3  14   2      839.42      842.76     20.18 o 
   4  14   2      384.65      415.22     13.30 o 
   5  14   2      894.14      910.26     21.48 o 
   6  14   2      154.73      159.82      8.59 o 
   7  14   2       43.65       38.37      4.09 o 
  -3  15   2       29.37       37.89      5.54 o 
  -2  15   2      376.76      396.81     13.75 o 
  -1  15   2      357.70      367.02     10.94 o 
   0  15   2      359.82      398.05     10.98 o 
   1  15   2        3.87        6.89      3.25 o 
   2  15   2       40.37       64.08      6.01 o 
   3  15   2      656.53      656.24     17.98 o 
   4  15   2      361.36      376.33     14.58 o 
   5  15   2        0.06        1.74      2.92 o 
   6  15   2      806.29      875.93     21.90 o 
  -1  16   2      470.02      488.03     15.47 o 
   0  16   2        1.71        2.40      2.63 o 
   1  16   2      384.59      364.38     13.30 o 
   2  16   2      166.94      172.78      9.34 o 
   3  16   2      170.86      166.91     15.19 o 
   4  16   2      192.06      195.97     10.20 o 
   5  16   2      702.63      724.43     20.18 o 
  -4 -14   3       60.26       54.68      8.51 o 
  -3 -14   3       23.29       27.76      4.67 o 
  -2 -14   3       44.64       42.53      7.29 o 
  -1 -14   3        6.03       12.15      3.44 o 
   0 -14   3        4.36        6.08      2.58 o 
   1 -14   3       99.91      114.07     10.94 o 
   2 -14   3       59.08       49.00      5.54 o 
  -5 -13   3        9.12        8.51      3.13 o 
  -4 -13   3        0.04       -0.81      2.17 o 
  -3 -13   3      883.12      996.23     21.43 o 
  -2 -13   3       50.74       64.04      6.08 o 
  -1 -13   3      101.36       96.55      7.29 o 
   0 -13   3       87.44       84.23      9.11 o 
   1 -13   3       96.16       83.31     11.54 o 
   2 -13   3       78.57       89.31      7.29 o 
   3 -13   3       50.12       56.19      5.54 o 
   4 -13   3      208.17      186.58      9.45 o 
  -6 -12   3      147.73      175.38     13.97 o 
  -5 -12   3        6.97        5.03      2.92 o 
  -4 -12   3        9.04        6.68      3.04 o 
  -3 -12   3       60.63       62.21      5.39 o 
  -2 -12   3      735.55      738.98     11.97 o 
  -1 -12   3       10.80        7.70      2.10 o 
   0 -12   3     1036.02      940.10     20.18 o 
   1 -12   3        4.33        3.16      2.43 o 
   2 -12   3      726.62      684.50     17.60 o 
   3 -12   3       47.96       35.75      4.67 o 
   4 -12   3      401.50      380.59     15.19 o 
   5 -12   3        6.80        7.46      3.04 o 
  -7 -11   3      178.75      169.93      8.99 o 
  -6 -11   3       73.16       74.62      6.08 o 
  -5 -11   3      241.23      243.95      9.85 o 
  -4 -11   3      364.68      353.09      9.07 o 
  -3 -11   3     1954.60     1863.27     22.59 o 
  -2 -11   3       32.24       36.66      2.81 o 
  -1 -11   3      235.90      236.11      6.08 o 
   0 -11   3      183.79      182.39      6.31 o 
   1 -11   3       20.33       26.73      3.44 o 
   2 -11   3      468.53      405.23     12.44 o 
   3 -11   3      102.89      104.93     10.33 o 
   4 -11   3        6.60        4.86      2.58 o 
   5 -11   3      134.72      138.76      8.13 o 
   6 -11   3      113.61      116.76     17.01 o 
  -8 -10   3      341.67      342.53     19.44 o 
  -7 -10   3       12.39        9.72      2.92 o 
  -6 -10   3       65.76       57.04      5.47 o 
  -5 -10   3       36.96       35.91      4.86 o 
  -4 -10   3     1075.09     1070.57     18.90 o 
  -3 -10   3        5.69        7.43      1.80 o 
  -2 -10   3     1437.91     1466.47     18.06 o 
  -1 -10   3       11.09       13.58      1.82 o 
   0 -10   3       60.54       79.74      4.38 o 
   1 -10   3        2.61        1.82      1.72 o 
   2 -10   3       14.72       17.64      3.44 o 
   3 -10   3       71.37       49.16      4.67 o 
   4 -10   3       42.40       47.60      4.67 o 
   5 -10   3       58.85       62.68      5.54 o 
   6 -10   3      361.18      342.28     12.44 o 
   7 -10   3      227.68      251.48     12.15 o 
  -8  -9   3      290.57      274.92     13.97 o 
  -7  -9   3      778.51      759.19     24.30 o 
  -6  -9   3        2.44        2.67      2.02 o 
  -5  -9   3       60.95       48.21      4.86 o 
  -4  -9   3     1219.06     1245.53     25.48 o 
  -3  -9   3     3506.37     3514.76     35.65 o 
  -2  -9   3      513.05      520.74     10.87 o 
  -1  -9   3     1008.51     1014.81     13.21 o 
   0  -9   3      291.34      288.00      6.08 o 
   1  -9   3       15.12        8.37      1.59 o 
   2  -9   3        4.23        3.65      1.40 o 
   3  -9   3     1581.89     1499.97     27.06 o 
   4  -9   3      121.73      145.82      7.29 o 
   5  -9   3       45.14       42.29     10.94 o 
   6  -9   3     1294.96     1250.19     26.20 o 
   7  -9   3      263.88      302.77     11.58 o 
   8  -9   3       74.15       73.32      6.40 o 
  -9  -8   3       15.56       17.65      4.04 o 
  -8  -8   3      240.81      251.60     11.17 o 
  -7  -8   3      511.94      456.51     17.01 o 
  -6  -8   3      369.18      364.49     13.97 o 
  -5  -8   3      456.86      443.29     20.66 o 
  -4  -8   3      669.38      655.75     17.94 o 
  -3  -8   3      803.71      853.81     11.62 o 
  -2  -8   3      108.03       90.65      3.30 o 
  -1  -8   3     1091.15     1051.48     13.21 o 
   0  -8   3        4.98       10.61      1.75 o 
   1  -8   3      129.32      102.69      3.65 o 
   2  -8   3     1789.53     1656.01     19.21 o 
   3  -8   3        2.67        2.84      1.40 o 
   4  -8   3     2133.44     2075.75     52.25 o 
   5  -8   3       72.86       82.53     15.19 o 
   6  -8   3      170.93      200.06      8.99 o 
   7  -8   3      485.12      488.95     16.41 o 
   8  -8   3        4.74        5.03      3.04 o 
  -9  -7   3      209.52      213.88     10.31 o 
  -8  -7   3      204.11      212.44      9.45 o 
  -7  -7   3        1.23        2.43      2.58 o 
  -6  -7   3      711.78      700.88     25.52 o 
  -5  -7   3       51.55       52.15      3.75 o 
  -4  -7   3      398.89      407.70      7.22 o 
  -3  -7   3      136.28      122.33      5.61 o 
  -2  -7   3      147.48      141.03      3.86 o 
  -1  -7   3       35.02       36.73      2.06 o 
   0  -7   3      748.90      750.83     10.01 o 
   1  -7   3      266.64      258.28      5.30 o 
   2  -7   3      712.94      726.47     10.11 o 
   3  -7   3      526.80      508.88      9.77 o 
   4  -7   3      625.17      635.11     12.21 o 
   5  -7   3      374.49      372.02      8.63 o 
   6  -7   3      493.02      498.16     16.41 o 
   7  -7   3      270.47      254.12      9.85 o 
   8  -7   3       27.58       28.57      4.30 o 
   9  -7   3      267.58      233.01     32.20 o 
 -10  -6   3        1.62        4.69      2.92 o 
  -9  -6   3      654.02      630.71     20.05 o 
  -8  -6   3      176.20      165.88      8.59 o 
  -7  -6   3      668.87      665.04     24.91 o 
  -6  -6   3       89.34       78.16     10.33 o 
  -5  -6   3     1006.54     1025.02     16.18 o 
  -4  -6   3       75.05       68.81      2.68 o 
  -3  -6   3     1545.97     1514.84     16.76 o 
  -2  -6   3        7.26        6.76      1.22 o 
  -1  -6   3       75.98       59.39      2.43 o 
   0  -6   3      452.52      480.46      7.54 o 
   1  -6   3     1756.17     1594.99     17.28 o 
   2  -6   3      263.46      249.70      4.93 o 
   3  -6   3      575.95      572.26     10.57 o 
   4  -6   3      415.35      406.04     13.14 o 
   5  -6   3     2363.68     2310.67     45.69 o 
   6  -6   3       59.48       67.10      5.22 o 
   7  -6   3      121.92      127.83     10.33 o 
   8  -6   3     1122.30     1092.94     27.34 o 
   9  -6   3      624.24      662.12     17.60 o 
 -10  -5   3      467.46      463.25     29.16 o 
  -9  -5   3       59.38       51.87      9.11 o 
  -8  -5   3        0.95       -1.46      2.02 o 
  -7  -5   3       34.62       34.42      4.30 o 
  -6  -5   3      101.85      104.63      6.01 o 
  -5  -5   3      413.76      403.99      8.79 o 
  -4  -5   3      776.11      758.87     10.08 o 
  -3  -5   3        0.63        0.00      0.70 o 
  -2  -5   3      776.39      773.82      9.66 o 
  -1  -5   3      379.95      425.29      6.36 o 
   0  -5   3     8465.58     8836.05     78.31 o 
   1  -5   3     2993.54     3326.34     31.55 o 
   2  -5   3     1980.06     1977.09     20.28 o 
   3  -5   3      629.24      639.54      9.66 o 
   4  -5   3     2059.11     2001.20     30.98 o 
   5  -5   3       27.86       27.37      2.81 o 
   6  -5   3       28.03       32.19      2.81 o 
   7  -5   3        5.30        3.65      1.40 o 
   8  -5   3      489.96      523.12     11.68 o 
   9  -5   3      191.51      179.98      8.59 o 
  10  -5   3       35.03       30.57      4.30 o 
 -10  -4   3      149.79      148.86      8.59 o 
  -9  -4   3      626.66      664.15     18.04 o 
  -8  -4   3       27.02       15.89      3.44 o 
  -7  -4   3      221.36      239.45      9.45 o 
  -6  -4   3      266.64      246.87     13.97 o 
  -5  -4   3       49.98       59.11      2.98 o 
  -4  -4   3      657.62      688.46      9.29 o 
  -3  -4   3      741.32      709.54      8.96 o 
  -2  -4   3      568.43      624.51      9.12 o 
  -1  -4   3     5260.00     5519.55     49.91 o 
   0  -4   3        4.91        9.01      1.22 o 
   1  -4   3    11929.54    12779.99    111.41 o 
   2  -4   3       29.49       33.75      1.59 o 
   3  -4   3     2044.89     1912.71     31.05 o 
   4  -4   3      106.67      105.47      4.21 o 
   5  -4   3     2605.59     2530.62     30.85 o 
   6  -4   3       33.72       25.94      2.81 o 
   7  -4   3        2.54        0.81      2.67 o 
   8  -4   3      534.08      516.79     11.45 o 
   9  -4   3      128.48      139.13      6.24 o 
  10  -4   3       25.72       19.32      3.80 o 
 -10  -3   3      240.75      245.13     10.72 o 
  -9  -3   3        0.38       -0.49      2.02 o 
  -8  -3   3      154.89      150.23     12.15 o 
  -7  -3   3       44.35       37.29      3.80 o 
  -6  -3   3      996.23      984.09     12.56 o 
  -5  -3   3       37.21       37.15      2.06 o 
  -4  -3   3      780.71      707.98      9.13 o 
  -3  -3   3      106.79      147.89      3.30 o 
  -2  -3   3       18.02       57.32      2.06 o 
  -1  -3   3     7953.55     8248.68     72.38 o 
   0  -3   3     1974.20     2158.64     20.77 o 
   1  -3   3      407.63      433.46      6.24 o 
   2  -3   3       17.91       43.49      1.59 o 
   3  -3   3       77.59       66.73      1.84 o 
   4  -3   3     1346.18     1264.45     13.96 o 
   5  -3   3     1532.40     1549.79     16.89 o 
   6  -3   3        5.65        5.82      1.40 o 
   7  -3   3       54.42       66.11      3.70 o 
   8  -3   3      623.93      644.89     12.59 o 
   9  -3   3        1.97        2.43      2.10 o 
  10  -3   3      388.14      411.56     24.30 o 
 -10  -2   3      144.98      157.48      8.59 o 
  -9  -2   3      103.38      110.64      6.87 o 
  -8  -2   3       48.45       50.56      6.08 o 
  -7  -2   3      843.55      836.16     18.04 o 
  -6  -2   3       63.29       64.21      4.38 o 
  -5  -2   3      433.35      455.59      7.00 o 
  -4  -2   3      350.95      326.55      5.29 o 
  -3  -2   3      237.93      329.28      4.93 o 
  -2  -2   3      263.30      311.81      4.45 o 
  -1  -2   3      707.03      748.24     25.35 o 
   0  -2   3       15.60       21.39      0.92 o 
   1  -2   3       25.83       33.14      1.64 o 
   2  -2   3      286.83      337.86      6.05 o 
   3  -2   3      569.81      550.39     10.72 o 
   4  -2   3     1064.43      920.85     12.03 o 
   5  -2   3        2.50        0.87      0.70 o 
   6  -2   3      984.81      990.83     12.46 o 
   7  -2   3      363.18      320.97      7.93 o 
   8  -2   3      118.49      113.70      5.85 o 
   9  -2   3      338.90      326.64      8.63 o 
  10  -2   3      302.41      289.29     10.94 o 
  11  -2   3       58.42       77.84      9.72 o 
 -10  -1   3      523.93      527.01     15.88 o 
  -9  -1   3        1.55        1.82      2.58 o 
  -8  -1   3       37.98       45.32     11.54 o 
  -7  -1   3      700.09      694.22     12.81 o 
  -6  -1   3      176.15      182.61      4.31 o 
  -5  -1   3      931.01      957.39     11.71 o 
  -4  -1   3      845.99      885.93     10.48 o 
  -3  -1   3     2206.82     2383.20     23.00 o 
  -2  -1   3     6405.63     6645.92     68.95 o 
  -1  -1   3     1254.35     1281.25     14.96 o 
   0  -1   3        5.83        2.13      0.61 o 
   1  -1   3     7181.10     7438.38     84.16 o 
   2  -1   3      330.88      341.47      9.72 o 
   3  -1   3      151.74      123.96      4.30 o 
   4  -1   3      587.46      500.06      6.78 o 
   5  -1   3       16.16       28.19      1.59 o 
   6  -1   3       87.55       79.02      2.84 o 
   7  -1   3      164.07      146.33      4.19 o 
   8  -1   3      578.80      562.45     10.94 o 
   9  -1   3       16.87       16.26      2.92 o 
  10  -1   3      209.92      235.27     10.33 o 
  11  -1   3      439.76      426.06     53.47 o 
 -10   0   3      590.06      581.09     16.74 o 
  -9   0   3       20.24       27.46      4.30 o 
  -8   0   3      649.46      677.23     16.74 o 
  -7   0   3      111.19      108.30      3.57 o 
  -6   0   3      523.50      494.48      7.78 o 
  -5   0   3     2096.86     2135.57     22.06 o 
  -4   0   3      282.80      289.21      4.66 o 
  -3   0   3     4681.64     5007.29     45.31 o 
  -2   0   3     7921.65     7699.59     79.24 o 
  -1   0   3      341.92      371.46      9.11 o 
   0   0   3     1252.82     1228.19     21.27 o 
   1   0   3    11867.14    12175.80    293.47 o 
   2   0   3     2443.30     2395.88     26.15 o 
   3   0   3        0.40        2.13      0.88 o 
   4   0   3     2094.79     2212.83     21.51 o 
   5   0   3      185.81      159.08      3.57 o 
   6   0   3     2155.67     2104.72     21.79 o 
   7   0   3     1809.22     1846.23     20.30 o 
   8   0   3        4.89        4.64      1.31 o 
   9   0   3      195.32      191.73     13.97 o 
  10   0   3      272.92      278.77     10.20 o 
  11   0   3        8.33       10.78      3.13 o 
 -10   1   3       20.10       13.01      7.29 o 
  -9   1   3      195.23      180.15     12.76 o 
  -8   1   3      213.48      206.16      6.76 o 
  -7   1   3     1269.47     1281.22     15.81 o 
  -6   1   3        0.15        1.42      0.77 o 
  -5   1   3      335.05      320.25      8.78 o 
  -4   1   3     1416.87     1448.61     15.54 o 
  -3   1   3     3395.75     3310.71     38.76 o 
  -2   1   3    14968.82    16098.90    230.56 o 
  -1   1   3      704.56      731.54     17.01 o 
   0   1   3      134.13      128.82      3.44 o 
   1   1   3     3595.70     3771.05     57.93 o 
   2   1   3     2786.94     2869.88     37.78 o 
   3   1   3     2057.86     2015.86     19.08 o 
   4   1   3     3914.69     3872.41     35.48 o 
   5   1   3     5569.61     5797.44     52.49 o 
   6   1   3      221.52      234.08      7.02 o 
   7   1   3      100.44       91.98      3.16 o 
   8   1   3      359.86      373.21     12.00 o 
   9   1   3      628.34      619.90     12.07 o 
  10   1   3        3.59        3.04      4.25 o 
  11   1   3       35.70       25.28     10.33 o 
 -10   2   3        6.51        5.21      2.92 o 
  -9   2   3        6.75        4.25      2.58 o 
  -8   2   3      597.89      614.65     18.39 o 
  -7   2   3      360.18      338.91      6.78 o 
  -6   2   3      532.75      515.33      8.15 o 
  -5   2   3      386.70      373.13      6.16 o 
  -4   2   3    10402.98    10705.98     94.41 o 
  -3   2   3     2151.88     2479.85     23.81 o 
  -2   2   3    33257.07    32165.00    593.55 o 
  -1   2   3       17.12       16.00      0.77 o 
   0   2   3      946.73      858.41     10.27 o 
   1   2   3       13.37       17.78      0.77 o 
   2   2   3     2212.68     2547.70     23.38 o 
   3   2   3      248.40      259.61      5.26 o 
   4   2   3      331.70      426.05      5.65 o 
   5   2   3       77.61       94.39      2.31 o 
   6   2   3     1193.38     1166.62     13.28 o 
   7   2   3      646.71      600.22      8.59 o 
   8   2   3      164.82      178.85      5.82 o 
   9   2   3       49.49       50.82      3.70 o 
  10   2   3       13.94       19.44      3.80 o 
  11   2   3       11.28        7.46      2.92 o 
 -10   3   3        8.29        4.86      4.86 o 
  -9   3   3      276.26      306.01      8.87 o 
  -8   3   3      113.75       89.80      3.77 o 
  -7   3   3       38.66       35.72      2.41 o 
  -6   3   3      533.66      545.60      8.61 o 
  -5   3   3      899.29      848.29     11.05 o 
  -4   3   3     5362.13     5555.68     51.00 o 
  -3   3   3     4592.97     4795.03     43.71 o 
  -2   3   3       46.93       81.89      3.64 o 
  -1   3   3     1155.84     1149.79     15.80 o 
   0   3   3     1472.67     1492.52     17.01 o 
   1   3   3    17290.55    17264.80    153.06 o 
   2   3   3    39574.80    38742.02    393.47 o 
   3   3   3     3182.34     3096.41     36.06 o 
   4   3   3      652.32      724.45     10.04 o 
   5   3   3      350.32      318.05      4.86 o 
   6   3   3       14.56       13.26      1.23 o 
   7   3   3     3230.60     3162.19     37.17 o 
   8   3   3      237.89      239.24      7.70 o 
   9   3   3       80.58       87.96      4.41 o 
  10   3   3      245.60      248.32      7.93 o 
  11   3   3       45.66       44.05      5.16 o 
 -10   4   3       27.95       24.30      6.08 o 
  -9   4   3        4.74        1.46      2.02 o 
  -8   4   3      354.45      355.65      7.39 o 
  -7   4   3      164.08      133.15      4.31 o 
  -6   4   3       65.33       68.42      3.04 o 
  -5   4   3      930.90      933.78     11.97 o 
  -4   4   3       26.02       34.92      2.46 o 
  -3   4   3        0.46        9.36      0.98 o 
  -2   4   3     2307.44     2289.08     21.98 o 
  -1   4   3       32.03       42.40      2.26 o 
   0   4   3     1093.41     1194.59     17.98 o 
   1   4   3     3794.92     4063.45     36.60 o 
   2   4   3     4772.85     4760.25     49.32 o 
   3   4   3        9.95        1.22      0.70 o 
   4   4   3      387.20      374.22      9.73 o 
   5   4   3       31.23       32.04      2.10 o 
   6   4   3     1161.54     1165.39     18.04 o 
   7   4   3     1308.33     1257.50     17.97 o 
   8   4   3       18.97       24.43      3.98 o 
   9   4   3       15.28       15.12      2.50 o 
  10   4   3      406.31      371.50      9.77 o 
  11   4   3      529.18      529.13     15.06 o 
 -10   5   3       16.85       14.58      4.86 o 
  -9   5   3      369.62      372.63     12.44 o 
  -8   5   3      100.45       88.93      4.64 o 
  -7   5   3       26.30       16.48      2.28 o 
  -6   5   3       91.53       78.54      3.30 o 
  -5   5   3      198.53      198.99      4.63 o 
  -4   5   3      135.48      105.19      3.14 o 
  -3   5   3     2363.64     2470.73     24.42 o 
  -2   5   3      359.10      447.30      8.28 o 
  -1   5   3     2268.47     2146.74     24.74 o 
   0   5   3      776.80      734.62     10.04 o 
   1   5   3     1472.81     1672.46     17.36 o 
   2   5   3     1569.10     1510.14     19.12 o 
   3   5   3     1325.06     1407.35     20.95 o 
   4   5   3     1455.10     1503.62     18.70 o 
   5   5   3     1566.50     1487.99     19.17 o 
   6   5   3      136.61      155.11      4.91 o 
   7   5   3     1153.15     1092.71     16.11 o 
   8   5   3       48.01       43.27      3.22 o 
   9   5   3      307.33      309.74      8.36 o 
  10   5   3        2.76        3.24      2.10 o 
  11   5   3       94.54      103.06      5.82 o 
  -9   6   3        0.89        1.22      3.65 o 
  -8   6   3       81.46       90.92      4.81 o 
  -7   6   3     2394.81     2254.45     29.66 o 
  -6   6   3      138.27      141.26      5.51 o 
  -5   6   3      442.60      417.87      8.87 o 
  -4   6   3        1.33        0.61      0.77 o 
  -3   6   3      350.68      335.47     15.19 o 
  -2   6   3      135.95      108.74      3.51 o 
  -1   6   3     1727.70     1720.27     21.23 o 
   0   6   3     1149.81     1078.18     18.98 o 
   1   6   3      682.66      751.48     12.80 o 
   2   6   3      615.74      522.77      6.78 o 
   3   6   3     4263.86     4320.77     39.64 o 
   4   6   3      833.26     1019.58     14.03 o 
   5   6   3       33.12       35.21      2.28 o 
   6   6   3      227.69      191.49      9.86 o 
   7   6   3      541.04      511.32     10.27 o 
   8   6   3      270.18      277.30      7.46 o 
   9   6   3       86.93       81.44      4.64 o 
  10   6   3       92.44       83.90      6.00 o 
  11   6   3        0.58       -0.47      1.87 o 
  -9   7   3      127.02      142.72      8.13 o 
  -8   7   3       28.64       32.45      3.51 o 
  -7   7   3       19.04       20.85      2.81 o 
  -6   7   3      731.41      709.86     13.29 o 
  -5   7   3        1.40        3.24      1.91 o 
  -4   7   3     2507.34     2504.83     30.85 o 
  -3   7   3      291.83      293.53      6.76 o 
  -2   7   3     1141.22     1219.36     16.81 o 
  -1   7   3      296.71      237.10      6.33 o 
   0   7   3       26.23       12.15      1.55 o 
   1   7   3      975.15      937.85     10.85 o 
   2   7   3      696.20      637.29      8.12 o 
   3   7   3       73.12       65.39      3.33 o 
   4   7   3      234.75      224.05      5.61 o 
   5   7   3       59.61       53.36      2.99 o 
   6   7   3      745.06      766.65     14.64 o 
   7   7   3     1971.46     1925.31     25.68 o 
   8   7   3      121.72      115.43      4.64 o 
   9   7   3       23.27       21.45      2.99 o 
  10   7   3      108.45      102.37      5.35 o 
  11   7   3      687.85      703.03     15.40 o 
  -9   8   3      173.99      174.23      8.99 o 
  -8   8   3       85.71       94.78      6.40 o 
  -7   8   3      820.38      863.61     16.05 o 
  -6   8   3        2.28        1.22      1.40 o 
  -5   8   3      316.99      343.61     15.82 o 
  -4   8   3      317.57      293.93      8.06 o 
  -3   8   3      779.24      778.56     13.08 o 
  -2   8   3      558.36      556.37     10.27 o 
  -1   8   3     1361.69     1313.79     18.41 o 
   0   8   3     2797.15     2794.80     32.50 o 
   1   8   3     3005.92     3051.69     35.96 o 
   2   8   3     1395.46     1419.78     15.41 o 
   3   8   3     1007.22     1014.46     14.03 o 
   4   8   3       42.15       42.20      2.81 o 
   5   8   3      772.31      771.65     12.85 o 
   6   8   3       27.40       31.88      2.81 o 
   7   8   3      253.18      233.08      7.02 o 
   8   8   3      460.57      429.70     10.04 o 
   9   8   3        8.02        9.72      2.28 o 
  10   8   3       55.33       53.12      4.41 o 
  11   8   3       17.07       13.67      3.22 o 
  -8   9   3      186.55      193.28      8.99 o 
  -7   9   3      266.73      276.62     10.72 o 
  -6   9   3      315.90      355.15      9.52 o 
  -5   9   3       77.90       77.76      4.41 o 
  -4   9   3      123.30      136.22      5.35 o 
  -3   9   3      165.64      175.64      5.82 o 
  -2   9   3      717.75      720.14     12.59 o 
  -1   9   3       62.30       53.65      4.05 o 
   0   9   3      675.18      637.67     10.98 o 
   1   9   3     1220.43     1273.90     14.84 o 
   2   9   3     1168.01     1148.30     13.58 o 
   3   9   3      316.21      276.00      5.13 o 
   4   9   3     2374.93     2366.48     29.23 o 
   5   9   3      911.43      920.26     18.13 o 
   6   9   3      380.91      416.28      9.34 o 
   7   9   3       58.59       58.93      3.93 o 
   8   9   3      382.64      380.19      9.82 o 
   9   9   3        2.06       -0.46      1.55 o 
  10   9   3       92.59       89.24      7.61 o 
  -8  10   3        0.49        0.00      2.58 o 
  -7  10   3       15.59       18.64      7.29 o 
  -6  10   3       68.74       80.11      6.40 o 
  -5  10   3      878.55      929.62     17.47 o 
  -4  10   3      280.38      289.34      9.19 o 
  -3  10   3     3963.46     3878.53     45.59 o 
  -2  10   3      922.96      928.40     15.40 o 
  -1  10   3     1234.80     1264.52     21.65 o 
   0  10   3      158.63      144.95      5.12 o 
   1  10   3      171.77      151.86      6.60 o 
   2  10   3      251.60      263.76      5.13 o 
   3  10   3     2050.12     2050.68     21.94 o 
   4  10   3      143.63      137.62      5.66 o 
   5  10   3        7.00        6.94      1.77 o 
   6  10   3        2.76        5.68      5.35 o 
   7  10   3      232.35      250.79      7.46 o 
   8  10   3       85.67       88.85      5.12 o 
   9  10   3     1119.62     1134.67     20.10 o 
  10  10   3       29.58       31.60      4.87 o 
  -7  11   3       18.17       26.51      4.67 o 
  -6  11   3        3.19        2.03      3.04 o 
  -5  11   3      183.21      187.03      7.23 o 
  -4  11   3      637.49      655.30     20.55 o 
  -3  11   3      587.26      565.97     12.15 o 
  -2  11   3       51.35       55.09      3.70 o 
  -1  11   3       25.82       31.19      2.99 o 
   0  11   3      131.54      125.63      5.12 o 
   1  11   3      479.39      455.17     10.15 o 
   2  11   3      232.35      209.82      6.05 o 
   3  11   3      702.14      628.04     12.08 o 
   4  11   3       28.19       36.94      3.22 o 
   5  11   3      171.47      181.56      6.05 o 
   6  11   3      560.77      554.04     11.68 o 
   7  11   3       56.10       51.59      5.00 o 
   8  11   3      315.21      335.79      9.57 o 
   9  11   3       31.23       30.02      3.70 o 
  10  11   3      252.65      273.76      9.34 o 
  -6  12   3        3.26        1.22      2.58 o 
  -5  12   3      311.42      290.43     15.80 o 
  -4  12   3        2.41        0.35      1.77 o 
  -3  12   3      153.05      147.37      6.31 o 
  -2  12   3       18.24       24.49      2.99 o 
  -1  12   3      342.81      330.06      8.82 o 
   0  12   3      214.87      212.58      6.69 o 
   1  12   3       41.45       35.88      3.22 o 
   2  12   3      486.78      486.67     10.74 o 
   3  12   3       20.39       17.01      3.44 o 
   4  12   3        4.47        3.47      1.77 o 
   5  12   3      457.04      452.80     10.17 o 
   6  12   3      202.89      197.81      7.67 o 
   7  12   3      782.09      806.43     19.08 o 
   8  12   3       25.69       27.63      3.51 o 
   9  12   3      400.25      415.46     15.72 o 
  -5  13   3      220.34      226.33     10.72 o 
  -4  13   3      342.41      346.45     12.44 o 
  -3  13   3       72.75       69.47      4.91 o 
  -2  13   3      461.14      451.98     16.92 o 
  -1  13   3      310.16      296.81      8.82 o 
   0  13   3      186.47      176.30      6.52 o 
   1  13   3       23.18       24.97      2.99 o 
   2  13   3       55.97       67.54      5.61 o 
   3  13   3      286.90      294.31     10.72 o 
   4  13   3      601.23      608.81     23.09 o 
   5  13   3        0.48       -1.46      2.02 o 
   6  13   3       14.12       16.98      2.78 o 
   7  13   3       12.91       11.30      2.50 o 
   8  13   3      553.48      552.31     13.29 o 
  -5  14   3      156.07      147.86      9.11 o 
  -4  14   3      212.74      197.11     10.33 o 
  -3  14   3     1175.85     1152.97     25.34 o 
  -2  14   3      104.88      118.43      9.03 o 
  -1  14   3      650.79      614.73     13.93 o 
   0  14   3      120.69      110.14      5.82 o 
   1  14   3     1127.51     1127.80     19.12 o 
   2  14   3        0.61        2.43      5.47 o 
   3  14   3      602.64      638.39     16.74 o 
   4  14   3      130.95      147.33     11.54 o 
   5  14   3      103.03      105.85      6.05 o 
   6  14   3      966.58      986.59     47.39 o 
   7  14   3       12.66       10.94      2.50 o 
   8  14   3       54.96       43.13      4.41 o 
  -3  15   3      961.95     1025.37     24.48 o 
  -2  15   3        0.29       -2.28      2.28 o 
  -1  15   3        9.57       16.17      3.37 o 
   0  15   3       18.46       18.97      3.37 o 
   1  15   3      151.42      172.32      6.95 o 
   2  15   3        5.46        0.41      2.17 o 
   3  15   3       36.49       27.01      4.67 o 
   4  15   3       28.42       38.82     10.33 o 
   5  15   3      214.18      204.15      9.85 o 
   6  15   3       59.29       57.30      6.40 o 
   7  15   3        6.46       13.04      9.72 o 
  -2  16   3       29.87       30.38      4.67 o 
  -1  16   3       42.66       45.26      4.65 o 
   0  16   3      106.56      116.72      6.69 o 
   1  16   3       35.75       37.50      5.83 o 
   2  16   3      947.99      948.61     23.15 o 
   3  16   3       15.55       14.34      4.25 o 
   4  16   3       61.56       73.09     12.15 o 
   5  16   3      252.93      282.77     12.44 o 
   1  17   3      181.08      180.98     14.58 o 
   2  17   3      167.42      172.56      9.85 o 
  -1 -14   4       60.14       71.70      8.51 o 
   0 -14   4       26.62       20.22      4.30 o 
   1 -14   4      197.88      210.44      9.85 o 
  -4 -13   4       11.59       14.45      3.80 o 
  -3 -13   4        5.48        6.08      4.86 o 
  -2 -13   4      311.83      291.65     14.58 o 
  -1 -13   4      316.46      315.70     34.03 o 
   0 -13   4       51.69       43.75      5.16 o 
   1 -13   4      180.39      188.94      8.99 o 
   2 -13   4      127.61      135.19     10.33 o 
   3 -13   4      136.07      146.12      8.13 o 
  -6 -12   4      370.58      421.80     14.61 o 
  -5 -12   4      894.67      934.58     22.34 o 
  -4 -12   4      170.50      195.91      8.99 o 
  -3 -12   4      489.10      490.09     11.68 o 
  -2 -12   4      817.76      843.10     13.35 o 
  -1 -12   4      433.17      410.57     37.67 o 
   0 -12   4      115.78      101.24      6.40 o 
   1 -12   4       16.27       20.94      3.44 o 
   2 -12   4      541.18      564.73     15.88 o 
   3 -12   4      197.38      170.88     18.23 o 
   4 -12   4       17.25        8.51      3.44 o 
   5 -12   4       34.54       19.66      4.30 o 
  -7 -11   4       98.04      103.93      7.73 o 
  -6 -11   4      197.65      201.84      9.45 o 
  -5 -11   4       26.63       29.27      6.08 o 
  -4 -11   4      544.23      575.62     15.47 o 
  -3 -11   4       51.96       53.95      3.93 o 
  -2 -11   4     2237.30     2291.48     26.23 o 
  -1 -11   4       10.75        8.86      1.75 o 
   0 -11   4        2.91        6.68      2.58 o 
   1 -11   4      204.55      202.96     15.80 o 
   2 -11   4      198.86      181.20      8.13 o 
   3 -11   4       21.92       21.30      3.65 o 
   4 -11   4      166.04      175.41      8.99 o 
   5 -11   4       20.82       10.94      3.44 o 
   6 -11   4      408.75      431.82     17.01 o 
  -7 -10   4      122.63      123.56      8.13 o 
  -6 -10   4      353.22      346.65     12.44 o 
  -5 -10   4       19.19       13.77      3.04 o 
  -4 -10   4       22.61       25.04      4.30 o 
  -3 -10   4     1048.21     1053.13     14.67 o 
  -2 -10   4      432.71      439.79      8.19 o 
  -1 -10   4      313.97      343.42      7.12 o 
   0 -10   4        3.55        3.09      1.31 o 
   1 -10   4      325.29      327.32      8.36 o 
   2 -10   4      254.28      191.33      8.13 o 
   3 -10   4      423.44      430.44     16.41 o 
   4 -10   4       49.88       52.28      5.16 o 
   5 -10   4      121.24      149.42      9.11 o 
   6 -10   4       47.11       46.70      5.54 o 
   7 -10   4      588.27      601.14     17.60 o 
  -8  -9   4      361.31      398.83     14.16 o 
  -7  -9   4        2.33        0.49      2.02 o 
  -6  -9   4      559.83      556.44     15.88 o 
  -5  -9   4        8.05        7.64      2.92 o 
  -4  -9   4        9.84        3.47      2.25 o 
  -3  -9   4        4.25        5.41      1.58 o 
  -2  -9   4      498.88      513.68      8.79 o 
  -1  -9   4       37.54       40.49      2.43 o 
   0  -9   4      828.19      761.29     11.40 o 
   1  -9   4       73.01       63.67      3.70 o 
   2  -9   4       60.09       28.98      2.81 o 
   3  -9   4        3.31        2.43      2.02 o 
   4  -9   4      409.54      370.63     11.58 o 
   5  -9   4        9.55        8.12      4.25 o 
   6  -9   4      617.89      593.08     20.05 o 
   7  -9   4       93.37      102.68     15.80 o 
  -8  -8   4        0.37       -1.70      2.02 o 
  -7  -8   4       21.58       19.01      5.47 o 
  -6  -8   4       10.38       15.33      3.44 o 
  -5  -8   4      459.12      469.80     17.01 o 
  -4  -8   4      946.32      894.92     19.32 o 
  -3  -8   4      986.54     1015.08     17.07 o 
  -2  -8   4     2592.56     2493.16     26.36 o 
  -1  -8   4      666.58      658.09      9.83 o 
   0  -8   4       19.28       19.56      2.46 o 
   1  -8   4       46.03       50.70      2.84 o 
   2  -8   4      477.84      414.89      9.07 o 
   3  -8   4     2969.96     2886.48     35.53 o 
   4  -8   4      465.34      420.88     17.94 o 
   5  -8   4      320.36      288.74     14.58 o 
   6  -8   4      836.50      828.61     19.32 o 
   7  -8   4      254.00      246.96     27.34 o 
   8  -8   4       91.67       90.37     12.15 o 
  -9  -7   4       66.49       60.94      6.40 o 
  -8  -7   4      556.04      553.96     16.74 o 
  -7  -7   4        0.56        1.22      2.02 o 
  -6  -7   4        7.05        2.19      4.25 o 
  -5  -7   4       37.57       42.14      4.30 o 
  -4  -7   4       80.28       77.86      3.06 o 
  -3  -7   4      848.94      881.67     11.79 o 
  -2  -7   4      112.50      100.72      3.30 o 
  -1  -7   4      275.35      251.97      5.30 o 
   0  -7   4     1201.84     1164.60     13.94 o 
   1  -7   4        0.94        3.02      2.45 o 
   2  -7   4      810.50      777.63     13.20 o 
   3  -7   4      232.64      251.91      7.08 o 
   4  -7   4       76.66       71.81      5.13 o 
   5  -7   4      882.46      892.36     22.24 o 
   6  -7   4      100.06       97.22      6.01 o 
   7  -7   4      113.04      115.05      7.27 o 
   8  -7   4        2.51       -0.24      2.02 o 
   9  -7   4      646.06      662.34     18.46 o 
  -9  -6   4      638.11      567.52     17.19 o 
  -8  -6   4      671.93      703.85     18.90 o 
  -7  -6   4     1795.60     1816.38     33.51 o 
  -6  -6   4       51.00       51.54      4.67 o 
  -5  -6   4      571.69      543.99     23.09 o 
  -4  -6   4     1773.65     1759.44     31.35 o 
  -3  -6   4      593.72      561.91      8.24 o 
  -2  -6   4     2810.57     2808.73     28.19 o 
  -1  -6   4     1173.38     1146.06     13.62 o 
   0  -6   4       72.86       90.10      2.84 o 
   1  -6   4       96.10      118.42      3.46 o 
   2  -6   4        8.46        5.47      1.22 o 
   3  -6   4     1786.86     1735.33     22.91 o 
   4  -6   4        1.31        2.03      1.40 o 
   5  -6   4        0.78        2.43      1.40 o 
   6  -6   4      149.66      145.58      8.36 o 
   7  -6   4      762.82      746.79     14.70 o 
   8  -6   4       70.04       78.38      6.01 o 
   9  -6   4      274.42      264.70     26.73 o 
  -9  -5   4     1797.47     1875.12     47.39 o 
  -8  -5   4      125.25      124.25      7.73 o 
  -7  -5   4      963.17     1016.05     22.34 o 
  -6  -5   4      200.20      202.42      8.59 o 
  -5  -5   4      443.47      438.81      9.77 o 
  -4  -5   4      554.76      557.16      8.34 o 
  -3  -5   4       24.23       44.82      2.06 o 
  -2  -5   4     2806.34     2752.73     27.10 o 
  -1  -5   4      182.61      163.76      3.77 o 
   0  -5   4      121.71      100.30      2.84 o 
   1  -5   4       31.28       13.80      1.31 o 
   2  -5   4      118.14      162.87      5.43 o 
   3  -5   4       81.05       57.27      2.31 o 
   4  -5   4      489.08      513.39     10.27 o 
   5  -5   4      174.98      196.67      6.63 o 
   6  -5   4      184.85      168.74     10.92 o 
   7  -5   4     1688.59     1626.06     24.66 o 
   8  -5   4      863.08      873.52     16.36 o 
   9  -5   4       32.40       30.57      4.30 o 
  10  -5   4      201.55      240.04     10.31 o 
 -10  -4   4       71.47       72.43      6.87 o 
  -9  -4   4        4.02        2.43      2.58 o 
  -8  -4   4      327.59      340.25     17.01 o 
  -7  -4   4       46.57       43.56      4.30 o 
  -6  -4   4     1230.06     1197.09     23.20 o 
  -5  -4   4      530.72      522.81      9.99 o 
  -4  -4   4       28.61       24.18      1.74 o 
  -3  -4   4      250.01      292.31      5.03 o 
  -2  -4   4     1871.89     1801.73     18.57 o 
  -1  -4   4     2278.68     2507.07     24.53 o 
   0  -4   4        1.43        0.30      0.61 o 
   1  -4   4        2.10        0.91      0.61 o 
   2  -4   4        4.81       10.04      0.92 o 
   3  -4   4       60.36       49.94      3.12 o 
   4  -4   4      439.21      415.39      8.63 o 
   5  -4   4      719.71      705.30     12.59 o 
   6  -4   4     6911.69     6834.51     77.68 o 
   7  -4   4       40.95       34.52      3.22 o 
   8  -4   4      737.41      745.90     18.67 o 
   9  -4   4      871.59      827.37     34.99 o 
  10  -4   4       73.52       81.83      9.11 o 
 -10  -3   4       23.02       24.96      5.47 o 
  -9  -3   4      122.91      110.29      9.72 o 
  -8  -3   4       60.30       65.62      5.54 o 
  -7  -3   4        1.18        2.92      3.65 o 
  -6  -3   4      789.48      765.84     13.21 o 
  -5  -3   4      408.48      418.57      8.57 o 
  -4  -3   4     2566.92     2658.76     28.06 o 
  -3  -3   4     3156.72     3268.56     32.71 o 
  -2  -3   4      929.20     1170.25     12.81 o 
  -1  -3   4     2531.80     2497.12     21.58 o 
   0  -3   4        4.79        1.22      0.70 o 
   1  -3   4     8553.33     8951.79     78.91 o 
   2  -3   4       52.24       81.26      2.99 o 
   3  -3   4      745.72      779.19     12.66 o 
   4  -3   4      117.08      120.81      4.21 o 
   5  -3   4     1054.45      960.71     18.21 o 
   6  -3   4      588.58      573.49     10.74 o 
   7  -3   4      677.42      689.11     12.85 o 
   8  -3   4       47.05       47.90      3.70 o 
   9  -3   4      385.94      408.36     10.23 o 
  10  -3   4      222.81      229.11     11.54 o 
 -10  -2   4      184.57      188.98      9.45 o 
  -9  -2   4      125.36      128.82      7.73 o 
  -8  -2   4       90.50      103.99      6.87 o 
  -7  -2   4      394.08      379.48     11.58 o 
  -6  -2   4        1.08        1.62      1.40 o 
  -5  -2   4      114.57      105.01      3.06 o 
  -4  -2   4      274.82      246.16      4.66 o 
  -3  -2   4     1293.69     1364.15     16.31 o 
  -2  -2   4      118.39      162.00      3.33 o 
  -1  -2   4     4290.90     4609.48     41.69 o 
   0  -2   4     3253.65     3055.59     28.32 o 
   1  -2   4      145.89      131.89      3.22 o 
   2  -2   4     5513.20     5504.14     57.92 o 
   3  -2   4     2331.96     2406.43     35.20 o 
   4  -2   4     3709.10     3584.98     40.15 o 
   5  -2   4        2.60        2.26      0.88 o 
   6  -2   4        1.51       -0.81      0.81 o 
   7  -2   4        5.37        2.58      1.55 o 
   8  -2   4      225.59      234.73      7.23 o 
   9  -2   4        0.05        0.87      1.77 o 
  10  -2   4      209.76      218.19     15.80 o 
  11  -2   4      111.00      116.56      7.86 o 
 -10  -1   4       52.71       60.16      6.01 o 
  -9  -1   4      127.93      123.98      7.27 o 
  -8  -1   4        0.08        0.61      3.04 o 
  -7  -1   4     1188.41     1163.09     18.44 o 
  -6  -1   4      230.91      233.38     11.18 o 
  -5  -1   4     1170.13     1160.20     13.59 o 
  -4  -1   4      890.64     1010.36     11.62 o 
  -3  -1   4     1203.18     1098.40     12.11 o 
  -2  -1   4     2361.22     2544.69     28.75 o 
  -1  -1   4     2333.61     2788.30     42.53 o 
   0  -1   4      367.73      337.28      4.40 o 
   1  -1   4     3420.28     3429.64     31.37 o 
   2  -1   4        5.21       -0.41      0.70 o 
   3  -1   4      152.28      237.14      5.12 o 
   4  -1   4      256.83      256.80      5.82 o 
   5  -1   4     1015.84      979.08     11.60 o 
   6  -1   4      268.83      315.66      7.02 o 
   7  -1   4     2127.38     2045.28     26.35 o 
   8  -1   4       23.45       22.05      3.40 o 
   9  -1   4        1.37        1.22      2.17 o 
  10  -1   4      343.55      343.79     18.23 o 
  11  -1   4      142.54      143.39     10.33 o 
 -10   0   4      184.56      157.78      8.99 o 
  -9   0   4      159.07      153.89     17.62 o 
  -8   0   4      255.18      255.33      9.45 o 
  -7   0   4      499.68      509.27     10.98 o 
  -6   0   4      337.34      314.97     12.37 o 
  -5   0   4        3.07        2.63      0.77 o 
  -4   0   4      337.94      327.87      5.29 o 
  -3   0   4      243.04      253.86      5.61 o 
  -2   0   4      908.25      875.81     11.93 o 
  -1   0   4       39.73       34.03      2.58 o 
   0   0   4     5597.98     5715.67     82.64 o 
   1   0   4     1763.35     1762.09     19.82 o 
   2   0   4     1103.91     1307.35     18.46 o 
   3   0   4      471.71      440.39      7.23 o 
   4   0   4     1322.72     1291.74     13.69 o 
   5   0   4     2574.46     2687.89     26.21 o 
   6   0   4      789.49      716.17      9.61 o 
   7   0   4       72.00       74.45      3.16 o 
   8   0   4      341.67      336.32     11.24 o 
   9   0   4       62.95       68.30      6.68 o 
  10   0   4      373.00      384.63     12.80 o 
  11   0   4       94.16      116.12     18.84 o 
 -10   1   4       46.18       34.97      4.67 o 
  -9   1   4      589.65      596.82     16.33 o 
  -8   1   4        0.70        0.00      1.55 o 
  -7   1   4      354.58      361.05     12.63 o 
  -6   1   4     1018.98      989.70     12.73 o 
  -5   1   4      361.77      348.78      5.92 o 
  -4   1   4      398.99      357.94      5.51 o 
  -3   1   4     3961.14     3909.46     36.18 o 
  -2   1   4        3.02        0.81      0.76 o 
  -1   1   4      471.83      620.43      8.63 o 
   0   1   4        0.46        1.62      0.95 o 
   1   1   4     3552.36     3580.84     35.61 o 
   2   1   4        5.36       11.30      1.52 o 
   3   1   4      338.06      309.81      6.03 o 
   4   1   4       16.38       15.19      0.96 o 
   5   1   4     1658.15     1681.14     17.40 o 
   6   1   4     1981.22     2053.79     21.18 o 
   7   1   4      801.78      753.49     10.35 o 
   8   1   4      549.66      546.18     10.66 o 
   9   1   4        6.16        8.85      2.92 o 
  10   1   4      141.64      144.95     17.01 o 
  11   1   4       17.23       12.69      7.90 o 
 -10   2   4       36.90       36.78      4.67 o 
  -9   2   4      608.95      624.74     16.74 o 
  -8   2   4       25.35       22.13      5.38 o 
  -7   2   4      859.88      808.79     14.25 o 
  -6   2   4      895.81      926.81     13.26 o 
  -5   2   4      213.63      223.79      4.93 o 
  -4   2   4     3112.79     3528.27     34.73 o 
  -3   2   4       43.20       29.26      1.75 o 
  -2   2   4      334.17      311.08      6.30 o 
  -1   2   4       66.84       71.33      1.66 o 
   0   2   4       62.90       79.85      2.10 o 
   1   2   4      129.32      105.98      2.50 o 
   2   2   4     8016.60     8780.16     76.63 o 
   3   2   4     1901.81     2068.68     19.85 o 
   4   2   4       53.49       67.22      1.93 o 
   5   2   4      424.28      428.64      8.86 o 
   6   2   4     2702.76     2677.03     26.66 o 
   7   2   4     1809.41     1794.66     19.35 o 
   8   2   4      178.09      163.56      5.27 o 
   9   2   4      241.26      236.31      8.99 o 
  10   2   4       31.10       35.55      4.67 o 
  11   2   4       97.82       82.81      6.40 o 
 -10   3   4      152.56      184.71     13.37 o 
  -9   3   4      232.42      248.86     14.95 o 
  -8   3   4       52.45       47.39      4.87 o 
  -7   3   4      164.35      165.05      4.80 o 
  -6   3   4       32.43       22.49      2.11 o 
  -5   3   4       86.70       87.10      2.94 o 
  -4   3   4     5087.18     5369.47     55.95 o 
  -3   3   4     7875.70     8372.98    142.77 o 
  -2   3   4      212.89      169.85      3.95 o 
  -1   3   4      147.28      166.51      4.22 o 
   0   3   4      179.86      209.40      3.30 o 
   1   3   4      484.64      546.84     16.66 o 
   2   3   4   132618.81   121519.10   2037.88 o 
   3   3   4      457.63      545.82      7.65 o 
   4   3   4      183.86      155.80      3.37 o 
   5   3   4      186.58      191.43      4.09 o 
   6   3   4     2279.76     2309.08     23.44 o 
   7   3   4      743.28      774.09     12.59 o 
   8   3   4      256.18      243.81      6.69 o 
   9   3   4      564.33      545.06     11.36 o 
  10   3   4       38.21       43.40      4.86 o 
  11   3   4      791.77      832.36     20.07 o 
 -10   4   4        1.84        4.86      4.86 o 
  -9   4   4        4.54        5.38      2.92 o 
  -8   4   4      122.41      130.64      6.87 o 
  -7   4   4      118.76      108.92      5.83 o 
  -6   4   4       63.33       80.04      6.31 o 
  -5   4   4     1237.07     1216.11     14.65 o 
  -4   4   4     4530.61     4759.51     44.46 o 
  -3   4   4     3360.29     3469.12     32.92 o 
  -2   4   4     4799.55     5301.42     66.12 o 
  -1   4   4      304.42      382.98      5.13 o 
   0   4   4       14.20       25.27      1.31 o 
   1   4   4       79.22       75.23      1.93 o 
   2   4   4     1590.74     1851.33     17.89 o 
   3   4   4     2105.81     2037.85     19.53 o 
   4   4   4      384.68      383.18      6.76 o 
   5   4   4     3696.64     3583.46     39.70 o 
   6   4   4     1522.37     1552.24     20.08 o 
   7   4   4      361.91      355.11      9.23 o 
   8   4   4      578.91      553.11     13.22 o 
   9   4   4        4.00        1.37      1.55 o 
  10   4   4      226.95      209.47     10.13 o 
  11   4   4      470.79      497.68     14.87 o 
  -9   5   4       13.38       19.79      6.08 o 
  -8   5   4      172.97      198.26     11.54 o 
  -7   5   4        1.85        2.28      1.55 o 
  -6   5   4      188.83      184.08      4.75 o 
  -5   5   4       82.61       71.06      6.31 o 
  -4   5   4      305.52      230.69      4.75 o 
  -3   5   4       76.65      108.33      2.94 o 
  -2   5   4     5158.38     5376.21     72.79 o 
  -1   5   4     2639.67     2756.75     36.92 o 
   0   5   4      385.08      336.44      6.24 o 
   1   5   4      126.99      153.47      2.94 o 
   2   5   4     5606.76     5621.92     50.40 o 
   3   5   4     2189.70     2328.21     22.44 o 
   4   5   4     2389.43     2320.67     26.89 o 
   5   5   4        0.17       -0.41      0.70 o 
   6   5   4     1175.78     1148.92     16.36 o 
   7   5   4      201.54      188.09      5.61 o 
   8   5   4      760.57      758.92     13.29 o 
   9   5   4       99.36      107.06      5.76 o 
  10   5   4      744.40      731.19     16.41 o 
  11   5   4       59.18       63.58      5.83 o 
  -9   6   4     1100.29     1192.55     25.78 o 
  -8   6   4       10.01        9.11      3.44 o 
  -7   6   4      601.16      584.38     19.22 o 
  -6   6   4        7.47       11.88      1.77 o 
  -5   6   4      903.20      934.89     14.92 o 
  -4   6   4      408.35      412.55      6.64 o 
  -3   6   4      552.46      517.15      9.28 o 
  -2   6   4       37.28       48.62      2.50 o 
  -1   6   4      674.72      787.35     11.89 o 
   0   6   4      521.56      546.99     13.21 o 
   1   6   4      268.94      260.07      4.31 o 
   2   6   4     1023.43     1035.58     13.05 o 
   3   6   4     1428.57     1354.45     14.18 o 
   4   6   4     1036.80     1107.05     14.96 o 
   5   6   4      156.99      123.59      9.54 o 
   6   6   4       12.25        7.29      1.77 o 
   7   6   4     1060.56     1035.71     15.95 o 
   8   6   4      358.26      345.60     10.20 o 
   9   6   4        5.42        5.67      2.10 o 
  10   6   4       79.16       77.09      4.64 o 
  11   6   4      151.90      156.38     10.69 o 
  -9   7   4      189.27      183.49     13.37 o 
  -8   7   4      276.99      288.29      8.87 o 
  -7   7   4      116.35      110.25      5.35 o 
  -6   7   4      110.99      118.98      5.13 o 
  -5   7   4       31.31       26.75      2.50 o 
  -4   7   4     1465.69     1488.89     20.76 o 
  -3   7   4      318.33      316.30      7.15 o 
  -2   7   4      796.84      729.91     11.68 o 
  -1   7   4      144.71      166.53      4.81 o 
   0   7   4     1641.02     1835.00     26.62 o 
   1   7   4       91.74       96.47      2.41 o 
   2   7   4      894.25      805.24      9.66 o 
   3   7   4       99.98       99.44      2.41 o 
   4   7   4      870.28      786.41     12.15 o 
   5   7   4      198.72      205.14      5.61 o 
   6   7   4     2605.06     2681.39     32.26 o 
   7   7   4        4.91        3.34      1.55 o 
   8   7   4      542.96      550.15     11.45 o 
   9   7   4        3.40        4.86      2.29 o 
  10   7   4      428.30      422.57     10.74 o 
  11   7   4      110.09      120.57      6.24 o 
  -8   8   4      127.43      136.47      6.24 o 
  -7   8   4      142.36      139.83      6.04 o 
  -6   8   4       15.29       12.83      2.28 o 
  -5   8   4     1262.33     1153.71     21.94 o 
  -4   8   4        0.96        1.62      1.40 o 
  -3   8   4     1867.65     1821.30     24.06 o 
  -2   8   4      701.31      706.72     11.89 o 
  -1   8   4     2599.75     2532.24     30.57 o 
   0   8   4     1004.36      902.13     13.55 o 
   1   8   4     1120.75     1045.22     11.98 o 
   2   8   4      444.53      389.45      5.99 o 
   3   8   4        1.65        2.23      1.40 o 
   4   8   4      183.48      161.58      4.64 o 
   5   8   4        3.14        0.00      1.43 o 
   6   8   4        7.53       10.94      2.10 o 
   7   8   4        1.02        0.00      1.40 o 
   8   8   4      615.97      591.33     12.15 o 
   9   8   4       84.69       87.91      4.97 o 
  10   8   4       10.26        4.64      2.28 o 
  11   8   4       62.24       52.92      4.64 o 
  -8   9   4      296.87      314.76     13.37 o 
  -7   9   4      383.29      405.73     10.48 o 
  -6   9   4      258.84      248.52      7.88 o 
  -5   9   4      894.71      910.03     15.86 o 
  -4   9   4        7.96        3.49      1.55 o 
  -3   9   4      208.44      204.81      6.24 o 
  -2   9   4      359.12      356.39     11.38 o 
  -1   9   4       19.46       18.39      2.28 o 
   0   9   4        1.83        0.61      1.29 o 
   1   9   4      112.07      144.94      4.64 o 
   2   9   4       20.36       26.15      1.74 o 
   3   9   4     3864.23     3945.10     46.83 o 
   4   9   4     3645.13     3605.47     41.62 o 
   5   9   4      114.25      106.17      4.21 o 
   6   9   4      200.24      202.62      6.31 o 
   7   9   4       87.12       85.51      4.41 o 
   8   9   4      205.57      195.14      7.04 o 
   9   9   4       28.99       29.41      3.51 o 
  10   9   4      713.96      706.89     17.39 o 
  11   9   4      382.48      387.13     12.72 o 
  -7  10   4        0.42       -0.24      2.02 o 
  -6  10   4      217.39      196.74     15.78 o 
  -5  10   4      129.31      107.61      5.35 o 
  -4  10   4       38.09       34.12      3.22 o 
  -3  10   4        8.11        9.94      2.28 o 
  -2  10   4     1266.09     1206.70     27.21 o 
  -1  10   4      218.95      198.07      5.98 o 
   0  10   4     2412.80     2358.12     47.97 o 
   1  10   4      442.43      449.43     11.13 o 
   2  10   4      661.71      692.57      9.58 o 
   3  10   4     1797.06     1883.26     20.59 o 
   4  10   4     1862.77     1865.43     24.54 o 
   5  10   4       68.91       84.97      4.09 o 
   6  10   4      498.08      454.99     10.04 o 
   7  10   4       98.38      116.87      5.12 o 
   8  10   4        6.04        7.62      2.28 o 
   9  10   4      242.96      245.63     11.99 o 
  10  10   4      422.99      409.16     11.18 o 
  -7  11   4       41.53       28.34      4.67 o 
  -6  11   4      139.88      160.05      9.11 o 
  -5  11   4      110.83      128.09      5.82 o 
  -4  11   4      177.08      163.24      6.31 o 
  -3  11   4        7.04        4.86      1.87 o 
  -2  11   4       14.41       18.75      2.50 o 
  -1  11   4     2283.80     2191.27     29.16 o 
   0  11   4     1084.47     1054.34     30.47 o 
   1  11   4     1875.67     1856.37     30.26 o 
   2  11   4      444.23      487.72      9.99 o 
   3  11   4      729.49      713.00     13.10 o 
   4  11   4      775.68      761.26     13.21 o 
   5  11   4      248.71      262.06      7.15 o 
   6  11   4       23.41       30.55      3.22 o 
   7  11   4        2.24        1.56      1.80 o 
   8  11   4       91.84       93.62      5.35 o 
   9  11   4       35.46       39.95      4.21 o 
  10  11   4       27.50       30.67      4.21 o 
  -6  12   4      371.35      393.87     13.67 o 
  -5  12   4       26.87       39.90      4.09 o 
  -4  12   4     1428.82     1430.35     22.89 o 
  -3  12   4      109.48      107.60      5.35 o 
  -2  12   4       20.63       20.47      3.19 o 
  -1  12   4      267.82      271.79      8.11 o 
   0  12   4     1870.21     1876.05     26.15 o 
   1  12   4     1055.94     1074.47     17.27 o 
   2  12   4      234.55      232.14      6.95 o 
   3  12   4      821.32      781.71     17.60 o 
   4  12   4      451.79      442.64      9.66 o 
   5  12   4       58.16       60.39      4.09 o 
   6  12   4      869.48      915.54     16.33 o 
   7  12   4       31.91       41.19      3.93 o 
   8  12   4      350.26      352.50     10.04 o 
   9  12   4       81.06       82.86      5.61 o 
  -5  13   4       12.03       20.20      3.80 o 
  -4  13   4       93.71       93.14      5.52 o 
  -3  13   4       41.81       46.09      4.60 o 
  -2  13   4      371.75      363.83     12.43 o 
  -1  13   4      148.86      156.03      6.69 o 
   0  13   4      390.83      350.09      9.52 o 
   1  13   4       51.31       46.18      3.70 o 
   2  13   4      335.32      313.39      8.36 o 
   3  13   4      109.69       96.40      6.40 o 
   4  13   4       87.98       87.65      6.01 o 
   5  13   4      245.62      250.26     11.54 o 
   6  13   4      192.64      185.25      6.76 o 
   7  13   4      284.63      283.39      8.87 o 
   8  13   4       11.00       12.13      2.63 o 
   9  13   4      160.73      170.79     13.62 o 
  -5  14   4      109.78      109.87      8.13 o 
  -4  14   4      450.32      432.00     45.57 o 
  -3  14   4      159.13      155.97      7.02 o 
  -2  14   4      437.62      460.43     12.63 o 
  -1  14   4       46.79       43.89      4.41 o 
   0  14   4      321.91      337.38      9.56 o 
   1  14   4      861.10      858.37     16.11 o 
   2  14   4      829.44      796.78     19.44 o 
   3  14   4      532.51      512.58     15.02 o 
   4  14   4      693.99      695.67     18.46 o 
   5  14   4        6.64        7.90      3.13 o 
   6  14   4       25.27       23.24      4.86 o 
   7  14   4      109.12       91.53      5.35 o 
   8  14   4      206.87      234.90      8.63 o 
  -3  15   4      743.29      754.36     45.57 o 
  -2  15   4        3.48        3.31      2.28 o 
  -1  15   4       42.72       49.19      5.59 o 
   0  15   4      188.12      202.09      7.81 o 
   1  15   4      569.84      607.99     13.48 o 
   2  15   4      134.33      132.12      8.13 o 
   3  15   4        5.48        1.91      9.72 o 
   4  15   4       77.60       78.18      6.40 o 
   5  15   4      559.58      551.93     26.73 o 
   6  15   4       81.66       80.42     10.94 o 
   7  15   4      284.79      285.65     12.03 o 
  -2  16   4       15.55       13.06      3.11 o 
  -1  16   4        5.07        9.27      3.11 o 
   0  16   4       89.78       86.85      8.17 o 
   1  16   4      695.31      774.54     20.57 o 
   2  16   4      166.84      178.79     17.62 o 
   3  16   4        0.37       -1.04      5.47 o 
   4  16   4       57.63       76.21      7.27 o 
   5  16   4       30.68       28.19      5.54 o 
   6  16   4      136.85      149.46     13.37 o 
   0  17   4       98.32      116.44     10.33 o 
   1  17   4      134.85      134.86      9.34 o 
   2  17   4       58.45       73.37      7.59 o 
   3  17   4      155.75      183.01      9.85 o 
   4  17   4       10.74        7.05      4.04 o 
  -3 -13   5       13.40       14.58      6.08 o 
  -1 -13   5        0.09        1.22      2.58 o 
   0 -13   5      432.05      431.98     32.20 o 
   1 -13   5        0.00        1.82      2.58 o 
   2 -13   5       10.44        9.72      3.44 o 
  -5 -12   5       50.72       51.43     13.37 o 
  -4 -12   5        4.19        3.65      2.92 o 
  -3 -12   5      583.30      617.38     32.81 o 
  -2 -12   5       50.51       59.54      7.29 o 
  -1 -12   5        3.11        4.86      2.58 o 
   0 -12   5        0.13        0.49      2.02 o 
   1 -12   5      200.60      213.87      9.45 o 
   2 -12   5        0.72        5.90      2.92 o 
   3 -12   5       42.04       36.78      4.67 o 
   4 -12   5       72.92       88.35     13.37 o 
  -6 -11   5        5.73        0.69      3.65 o 
  -5 -11   5       88.52       99.31      7.27 o 
  -4 -11   5      291.14      300.09     12.76 o 
  -3 -11   5       47.38       39.81      4.67 o 
  -2 -11   5      569.09      563.31     12.43 o 
  -1 -11   5      184.38      183.18      6.31 o 
   0 -11   5      411.70      348.65      9.07 o 
   1 -11   5      129.38      112.51      7.29 o 
   2 -11   5       59.27       46.43      5.47 o 
   3 -11   5       30.32       21.87      4.30 o 
   4 -11   5      147.99      134.89      7.73 o 
   5 -11   5       23.18       23.84      4.30 o 
  -7 -10   5       47.01       42.75      5.54 o 
  -6 -10   5      486.78      520.10     16.33 o 
  -5 -10   5      464.39      502.54     15.47 o 
  -4 -10   5     1364.25     1379.20     22.45 o 
  -3 -10   5      327.19      319.49      8.87 o 
  -2 -10   5      397.82      388.51      7.86 o 
  -1 -10   5      445.67      462.07      8.79 o 
   0 -10   5       89.53       85.53      4.41 o 
   1 -10   5      239.53      222.95      7.02 o 
   2 -10   5      671.91      589.10     15.02 o 
   3 -10   5      576.57      564.00     15.02 o 
   4 -10   5     1062.34      968.14     21.90 o 
   5 -10   5      904.36      879.93     21.43 o 
   6 -10   5       81.08       84.53      6.71 o 
  -7  -9   5        4.76        1.91      2.92 o 
  -6  -9   5      239.07      254.47     18.84 o 
  -5  -9   5      539.26      534.09     15.47 o 
  -4  -9   5        5.87        4.86      2.58 o 
  -3  -9   5      730.19      730.02     15.25 o 
  -2  -9   5      368.37      377.82      7.39 o 
  -1  -9   5      959.51      949.70     16.15 o 
   0  -9   5       24.39       28.79      2.17 o 
   1  -9   5      251.54      208.63      6.52 o 
   2  -9   5       20.01       30.49      2.99 o 
   3  -9   5       64.96       61.37      5.16 o 
   4  -9   5     1259.63     1270.69     25.34 o 
   5  -9   5      408.46      389.43     12.44 o 
   6  -9   5      403.15      402.51     21.27 o 
   7  -9   5      431.34      485.84     15.40 o 
  -8  -8   5      167.29      169.22      9.85 o 
  -7  -8   5      157.14      161.36      8.99 o 
  -6  -8   5      582.93      614.90     17.19 o 
  -5  -8   5       39.52       35.02      8.51 o 
  -4  -8   5      483.42      498.99     19.44 o 
  -3  -8   5       13.40       14.15      2.10 o 
  -2  -8   5     2279.66     2338.07     25.30 o 
  -1  -8   5     1123.14     1103.17     14.23 o 
   0  -8   5     1501.35     1556.95     16.26 o 
   1  -8   5       79.32       88.95      5.10 o 
   2  -8   5       22.33       33.35      2.99 o 
   3  -8   5      248.71      221.54      6.52 o 
   4  -8   5      160.71      173.98      6.06 o 
   5  -8   5      314.75      328.79     17.01 o 
   6  -8   5      809.25      817.98     19.32 o 
   7  -8   5       67.29       74.29     10.94 o 
   8  -8   5        1.76        3.04      2.58 o 
  -8  -7   5       27.63       31.46      4.86 o 
  -7  -7   5      104.58      115.38      7.90 o 
  -6  -7   5      121.96      112.49      6.87 o 
  -5  -7   5      192.71      189.95      8.59 o 
  -4  -7   5     2174.13     2180.01     28.64 o 
  -3  -7   5      311.82      323.32      7.89 o 
  -2  -7   5      379.91      363.01      6.04 o 
  -1  -7   5      182.42      187.10      4.53 o 
   0  -7   5      624.05      624.15      8.23 o 
   1  -7   5      484.90      464.18      9.12 o 
   2  -7   5      483.98      453.52      9.57 o 
   3  -7   5       37.39       53.18      3.51 o 
   4  -7   5     1084.40     1030.16     17.97 o 
   5  -7   5      478.99      485.80     10.74 o 
   6  -7   5      425.83      409.72     20.05 o 
   7  -7   5       40.96       58.94      5.16 o 
   8  -7   5       16.63       31.09      4.30 o 
  -9  -6   5      116.45      110.01      7.73 o 
  -8  -6   5       84.38       70.26     11.54 o 
  -7  -6   5       13.57       21.28      4.30 o 
  -6  -6   5      100.83      100.55      6.87 o 
  -5  -6   5       99.27      103.49      9.11 o 
  -4  -6   5     1178.46     1155.31     17.65 o 
  -3  -6   5      144.21      146.32      4.02 o 
  -2  -6   5     1769.53     1751.99     19.20 o 
  -1  -6   5     1949.57     2028.87     21.64 o 
   0  -6   5      412.52      426.15      7.09 o 
   1  -6   5      400.60      354.25      6.16 o 
   2  -6   5     1041.08     1056.59     15.89 o 
   3  -6   5      179.05      158.82      5.35 o 
   4  -6   5       10.89       13.59      2.10 o 
   5  -6   5      566.18      560.32     11.68 o 
   6  -6   5      194.78      199.07      7.97 o 
   7  -6   5      267.76      261.56      8.16 o 
   8  -6   5        2.05        3.65      2.58 o 
   9  -6   5       33.80       27.60      7.29 o 
  -9  -5   5      409.45      411.35     23.70 o 
  -8  -5   5      421.93      422.83     15.19 o 
  -7  -5   5     1712.35     1611.42     30.93 o 
  -6  -5   5       18.45       17.01      3.44 o 
  -5  -5   5        1.30        0.41      1.40 o 
  -4  -5   5     1637.06     1652.91     22.59 o 
  -3  -5   5        4.39        5.42      1.93 o 
  -2  -5   5     1118.83     1145.40     13.69 o 
  -1  -5   5     1131.08     1131.67     13.43 o 
   0  -5   5      669.59      773.79     10.28 o 
   1  -5   5      224.00      203.14      4.31 o 
   2  -5   5     1163.12     1204.56     13.95 o 
   3  -5   5      217.91      226.78      6.05 o 
   4  -5   5      198.52      205.37      6.05 o 
   5  -5   5       85.59       83.30      4.21 o 
   6  -5   5       14.26       13.59      2.92 o 
   7  -5   5        8.36        6.08      2.10 o 
   8  -5   5      584.98      567.29     17.23 o 
   9  -5   5      169.91      182.49      8.99 o 
  -9  -4   5      200.84      196.87     10.31 o 
  -8  -4   5      143.40      147.48      8.13 o 
  -7  -4   5       59.68       52.22      5.47 o 
  -6  -4   5       54.36       51.42      7.90 o 
  -5  -4   5      425.58      415.48      9.28 o 
  -4  -4   5      248.79      235.91      6.44 o 
  -3  -4   5       92.53       94.69      4.01 o 
  -2  -4   5     1045.47     1117.61     14.14 o 
  -1  -4   5     1125.66     1292.65     14.30 o 
   0  -4   5     1176.99     1091.40     18.59 o 
   1  -4   5      939.76      990.34     11.59 o 
   2  -4   5      428.58      421.40      6.25 o 
   3  -4   5       78.18       67.96      3.22 o 
   4  -4   5     2499.65     2480.94     48.29 o 
   5  -4   5     1459.44     1451.90     20.53 o 
   6  -4   5      692.77      653.25     12.59 o 
   7  -4   5     2467.56     2415.83     31.77 o 
   8  -4   5       96.68      100.36      8.47 o 
   9  -4   5       15.89       13.28      2.63 o 
  10  -4   5      192.11      211.47      9.45 o 
  -9  -3   5        0.64        0.00      2.02 o 
  -8  -3   5      435.37      441.56     14.16 o 
  -7  -3   5       44.32       48.22      4.67 o 
  -6  -3   5      428.28      397.27     16.02 o 
  -5  -3   5     1671.68     1632.96     22.59 o 
  -4  -3   5     1276.57     1282.80     22.29 o 
  -3  -3   5     1167.17     1264.09     14.21 o 
  -2  -3   5      565.11      641.03      8.25 o 
  -1  -3   5     7517.05     7796.62     69.30 o 
   0  -3   5     4503.89     4341.21     40.16 o 
   1  -3   5       95.30      128.75      3.06 o 
   2  -3   5     1260.67     1343.55     17.65 o 
   3  -3   5      500.78      622.76     10.48 o 
   4  -3   5      182.65      183.72      5.52 o 
   5  -3   5       97.27      108.03      4.41 o 
   6  -3   5      180.72      187.49      5.82 o 
   7  -3   5     1112.60     1066.21     17.27 o 
   8  -3   5        8.03        2.26      1.77 o 
   9  -3   5      480.36      495.99     27.74 o 
  10  -3   5       42.28       36.46      4.94 o 
 -10  -2   5        8.11        7.90      3.13 o 
  -9  -2   5      838.17      850.90     21.04 o 
  -8  -2   5        8.05        9.27      3.04 o 
  -7  -2   5      293.69      308.66     15.80 o 
  -6  -2   5       71.10       78.01      3.93 o 
  -5  -2   5      770.50      754.05     12.81 o 
  -4  -2   5       17.38       18.39      2.10 o 
  -3  -2   5      510.96      445.10      8.36 o 
  -2  -2   5      179.37      130.50      2.87 o 
  -1  -2   5      305.02      297.43      5.37 o 
   0  -2   5     3877.57     3782.98     35.61 o 
   1  -2   5      331.19      275.71      4.40 o 
   2  -2   5     1541.45     1443.58     18.41 o 
   3  -2   5     4155.16     4298.33     47.11 o 
   4  -2   5        1.62        1.46      0.81 o 
   5  -2   5       90.19       92.37      3.93 o 
   6  -2   5     1731.88     1697.33     23.09 o 
   7  -2   5     2694.47     2688.35     33.84 o 
   8  -2   5     1039.16     1053.62     17.46 o 
   9  -2   5       11.15       10.90      2.37 o 
  10  -2   5      156.04      162.95      8.46 o 
  11  -2   5      177.56      186.08      9.63 o 
 -10  -1   5      205.92      197.37     20.05 o 
  -9  -1   5      161.22      179.46     12.15 o 
  -8  -1   5       84.60       88.31      6.01 o 
  -7  -1   5      294.49      284.22      8.16 o 
  -6  -1   5      936.57      959.09     18.85 o 
  -5  -1   5     1143.13     1093.51     16.59 o 
  -4  -1   5     1277.98     1154.40     13.22 o 
  -3  -1   5       53.32       94.09      4.46 o 
  -2  -1   5     1110.57     1077.27     14.70 o 
  -1  -1   5     5618.12     5748.38     92.64 o 
   0  -1   5      441.88      362.59      9.26 o 
   1  -1   5      237.01      345.58      5.27 o 
   2  -1   5     1891.99     1744.22     20.95 o 
   3  -1   5        0.78       -0.70      0.70 o 
   4  -1   5      315.10      336.66      6.95 o 
   5  -1   5      191.58      158.77      6.69 o 
   6  -1   5        5.38        2.76      1.22 o 
   7  -1   5       40.30       40.61      2.99 o 
   8  -1   5     2003.02     1971.52     26.80 o 
   9  -1   5      191.35      190.62      6.69 o 
  10  -1   5      129.24      134.34      7.59 o 
  11  -1   5       91.20       82.24      6.71 o 
 -10   0   5        2.44        4.86      4.86 o 
  -9   0   5       76.25       66.23      6.01 o 
  -8   0   5       46.44       45.47      4.67 o 
  -7   0   5       51.53       56.86      4.24 o 
  -6   0   5      788.68      745.56     13.08 o 
  -5   0   5       64.19       49.36      2.99 o 
  -4   0   5     1380.03     1295.15     15.64 o 
  -3   0   5     2068.32     2080.75     25.48 o 
  -2   0   5     1721.72     1886.10     22.68 o 
  -1   0   5      461.83      524.60      8.42 o 
   0   0   5     6106.35     6132.74     62.70 o 
   1   0   5       34.93       20.10      1.23 o 
   2   0   5     3362.08     3466.22     37.53 o 
   3   0   5      299.47      364.71      8.92 o 
   4   0   5      353.66      353.64      6.69 o 
   5   0   5      309.68      403.24      7.93 o 
   6   0   5      386.83      366.99      7.81 o 
   7   0   5       23.32       31.44      2.63 o 
   8   0   5       96.91      100.29      4.55 o 
   9   0   5     1328.66     1330.33     26.11 o 
  10   0   5       12.48       11.39      5.47 o 
  11   0   5     1388.17     1351.18     32.81 o 
 -10   1   5      432.24      400.97     46.78 o 
  -9   1   5       13.68       12.76      3.44 o 
  -8   1   5      302.75      282.56      8.36 o 
  -7   1   5      398.57      404.80     14.57 o 
  -6   1   5     4020.87     3939.78     46.29 o 
  -5   1   5      584.21      596.78     12.89 o 
  -4   1   5     1470.30     1405.41     15.58 o 
  -3   1   5       67.34       76.99      2.99 o 
  -2   1   5      774.91      786.00     11.23 o 
  -1   1   5      399.16      432.33      7.02 o 
   0   1   5      769.99      664.60      7.65 o 
   1   1   5     1466.81     1477.13     16.57 o 
   2   1   5       19.85        7.48      0.77 o 
   3   1   5     1852.11     1898.16     18.74 o 
   4   1   5     7643.40     7772.72     80.32 o 
   5   1   5      220.75      185.84      4.21 o 
   6   1   5        2.24        1.22      0.88 o 
   7   1   5       21.27       23.87      2.68 o 
   8   1   5      640.94      618.77     14.87 o 
   9   1   5      404.26      421.92     12.80 o 
  10   1   5       48.46       61.15      5.83 o 
  11   1   5      116.71      107.07      7.29 o 
 -10   2   5      294.68      322.03     18.23 o 
  -9   2   5        2.34        6.77      2.92 o 
  -8   2   5       29.84       32.19      3.51 o 
  -7   2   5      778.26      760.86     14.03 o 
  -6   2   5     1638.23     1549.82     21.98 o 
  -5   2   5      857.23      884.86     11.50 o 
  -4   2   5      345.63      376.20      6.04 o 
  -3   2   5     9018.48     9196.28     85.42 o 
  -2   2   5      111.18       92.87      2.41 o 
  -1   2   5       34.50       61.30      5.28 o 
   0   2   5      257.78      236.62      3.93 o 
   1   2   5     2961.48     3321.12     35.74 o 
   2   2   5      756.24      788.89      8.92 o 
   3   2   5      825.56      697.74      8.16 o 
   4   2   5        0.17        1.74      1.23 o 
   5   2   5      532.72      536.22      7.32 o 
   6   2   5      933.00      942.72     11.58 o 
   7   2   5       41.07       27.80      2.06 o 
   8   2   5       61.93       64.48      5.47 o 
   9   2   5      219.27      228.68      8.99 o 
  10   2   5        0.10       -0.97      2.02 o 
  11   2   5       68.13       55.32      5.83 o 
  -9   3   5       23.13       21.65      3.22 o 
  -8   3   5      245.62      256.53      8.16 o 
  -7   3   5        9.42        8.16      1.77 o 
  -6   3   5     2733.27     2650.64     33.20 o 
  -5   3   5      416.61      438.74      7.16 o 
  -4   3   5     6660.59     6741.18     69.28 o 
  -3   3   5      778.04      826.86     10.01 o 
  -2   3   5     2274.85     2269.42     22.06 o 
  -1   3   5        7.13        3.18      0.61 o 
   0   3   5      118.01      158.43      4.91 o 
   1   3   5      121.76      142.02      2.94 o 
   2   3   5     1436.14     1371.69     15.96 o 
   3   3   5      604.15      654.03      8.24 o 
   4   3   5     1186.01     1039.91     11.29 o 
   5   3   5      306.47      322.48      5.44 o 
   6   3   5      419.97      428.62      8.59 o 
   7   3   5      900.23      936.80     14.19 o 
   8   3   5     1438.65     1451.29     20.72 o 
   9   3   5        5.42        5.67      4.86 o 
  10   3   5       65.72       72.22      5.54 o 
  11   3   5      419.87      434.10     14.53 o 
  -9   4   5       21.86       24.11      4.86 o 
  -8   4   5      752.56      743.15     18.04 o 
  -7   4   5      493.98      541.07     15.54 o 
  -6   4   5     1040.65     1033.91     13.55 o 
  -5   4   5       15.10       15.14      1.59 o 
  -4   4   5     1250.39     1301.34     14.90 o 
  -3   4   5     1919.18     1934.92     21.92 o 
  -2   4   5     1135.48     1133.19     13.86 o 
  -1   4   5       72.48       55.33      2.98 o 
   0   4   5       67.10       70.11      2.28 o 
   1   4   5      654.82      575.79      7.25 o 
   2   4   5     4706.07     5015.91     45.23 o 
   3   4   5     2916.97     2978.13     27.91 o 
   4   4   5      933.62      977.09     11.95 o 
   5   4   5     1052.31     1028.49     14.03 o 
   6   4   5      286.58      271.38      6.24 o 
   7   4   5     1285.60     1296.51     18.41 o 
   8   4   5      295.06      310.52      7.81 o 
   9   4   5      420.15      412.99     15.79 o 
  10   4   5       52.62       57.90      5.54 o 
  11   4   5       24.98       30.89      4.67 o 
  -9   5   5        3.23        2.43      2.58 o 
  -8   5   5       31.06       33.53      4.86 o 
  -7   5   5      199.67      243.46     24.30 o 
  -6   5   5     1107.18      980.23     13.26 o 
  -5   5   5     2434.92     2399.68     35.08 o 
  -4   5   5       19.62       15.82      1.75 o 
  -3   5   5      745.27      908.95     15.26 o 
  -2   5   5     4742.16     4786.73     60.34 o 
  -1   5   5     1086.38     1095.65     13.65 o 
   0   5   5      379.91      455.30      6.27 o 
   1   5   5      425.29      351.59      5.42 o 
   2   5   5     4228.48     4406.08     40.23 o 
   3   5   5     6793.01     7098.84     76.82 o 
   4   5   5     6584.76     7124.01     63.72 o 
   5   5   5      212.00      229.01      5.35 o 
   6   5   5      222.02      217.09      6.40 o 
   7   5   5      280.88      288.55      7.32 o 
   8   5   5       56.93       57.19      3.70 o 
   9   5   5     1517.64     1520.88     24.51 o 
  10   5   5       30.68       28.15      4.82 o 
  11   5   5      590.54      569.29     16.61 o 
  -9   6   5       32.35       21.28      4.30 o 
  -8   6   5      282.80      331.84     15.19 o 
  -7   6   5      303.19      295.85     10.72 o 
  -6   6   5      159.15      152.57      5.57 o 
  -5   6   5     1182.16     1172.50     17.45 o 
  -4   6   5        7.74       17.98      4.14 o 
  -3   6   5     1913.01     1885.89     20.00 o 
  -2   6   5       68.64      120.36      4.57 o 
  -1   6   5      243.63      270.94      6.05 o 
   0   6   5     2549.19     2575.99     25.27 o 
   1   6   5      403.69      393.86      5.80 o 
   2   6   5     3279.18     3364.15     31.88 o 
   3   6   5     4792.47     4972.32     45.37 o 
   4   6   5     2376.23     2325.42     27.34 o 
   5   6   5      123.83      127.81      8.36 o 
   6   6   5      609.19      574.46     10.04 o 
   7   6   5        2.45        2.84      1.40 o 
   8   6   5      147.67      151.93      5.52 o 
   9   6   5        0.74        1.37      1.55 o 
  10   6   5       90.59      104.21      5.52 o 
  11   6   5       22.40       18.26      5.47 o 
  -9   7   5      179.89      185.57      9.85 o 
  -8   7   5      417.04      429.35     14.16 o 
  -7   7   5      381.78      362.74      9.88 o 
  -6   7   5       56.31       54.84      3.93 o 
  -5   7   5      198.26      195.75      6.05 o 
  -4   7   5      190.91      190.52      6.05 o 
  -3   7   5     1187.79     1224.27     20.93 o 
  -2   7   5      570.26      525.73     10.13 o 
  -1   7   5        1.40        0.49      0.81 o 
   0   7   5     1524.90     1514.93     19.57 o 
   1   7   5     1109.22     1032.32     11.94 o 
   2   7   5     1834.83     2030.98     20.49 o 
   3   7   5     1185.05     1101.14     14.42 o 
   4   7   5      573.13      653.70     10.52 o 
   5   7   5     1344.17     1347.31     18.24 o 
   6   7   5      268.73      282.46      7.02 o 
   7   7   5      383.90      397.24      9.13 o 
   8   7   5      452.64      467.78     10.90 o 
   9   7   5      423.54      401.72     10.04 o 
  10   7   5        0.84        1.06      1.55 o 
  11   7   5      677.77      729.70     22.49 o 
  -8   8   5      529.09      554.37     16.74 o 
  -7   8   5      164.94      172.49      6.76 o 
  -6   8   5      885.68      820.08     15.12 o 
  -5   8   5      305.96      282.23      9.67 o 
  -4   8   5        1.08        3.24      1.40 o 
  -3   8   5       21.14       25.29      2.50 o 
  -2   8   5      754.32      734.16     12.38 o 
  -1   8   5      150.61      132.66      4.55 o 
   0   8   5      358.57      390.18      8.11 o 
   1   8   5     1563.61     1537.82     17.54 o 
   2   8   5      541.79      485.15      7.00 o 
   3   8   5      486.68      488.34      7.00 o 
   4   8   5     1069.06      980.26     14.49 o 
   5   8   5      110.80      103.38      3.93 o 
   6   8   5      324.30      328.99      7.72 o 
   7   8   5      378.04      387.66      9.12 o 
   8   8   5      146.87      140.80      5.69 o 
   9   8   5      444.43      435.08     10.48 o 
  10   8   5       44.05       40.87      5.62 o 
  11   8   5      773.13      753.13     16.11 o 
  -8   9   5       11.58        7.29      3.44 o 
  -7   9   5      152.12      159.54      6.76 o 
  -6   9   5      109.97       99.32      5.81 o 
  -5   9   5      204.27      199.45      6.76 o 
  -4   9   5        8.19        4.51      1.77 o 
  -3   9   5      168.92      181.56      8.14 o 
  -2   9   5      411.76      379.98      8.87 o 
  -1   9   5     2273.52     2194.46     34.24 o 
   0   9   5     1020.74     1036.99     15.86 o 
   1   9   5      264.02      264.39      9.04 o 
   2   9   5      462.72      500.08      7.62 o 
   3   9   5     1632.48     1552.37     17.90 o 
   4   9   5        7.79        9.79      1.55 o 
   5   9   5     2407.08     2377.81     29.70 o 
   6   9   5        2.97        3.04      1.55 o 
   7   9   5      307.65      309.57      9.24 o 
   8   9   5      872.71      811.94     14.73 o 
   9   9   5      110.80       99.27      5.35 o 
  10   9   5       12.84       13.02      2.99 o 
  11   9   5        3.19        1.70      2.50 o 
  -7  10   5      480.71      461.00     11.89 o 
  -6  10   5      478.33      504.13     12.10 o 
  -5  10   5        1.55        1.39      1.77 o 
  -4  10   5        2.01        3.65      2.00 o 
  -3  10   5      273.96      266.06      7.46 o 
  -2  10   5     3546.17     3452.97     41.13 o 
  -1  10   5      182.71      179.53      5.98 o 
   0  10   5      255.44      241.99      6.69 o 
   1  10   5      718.12      712.03     14.59 o 
   2  10   5     1412.21     1409.34     20.70 o 
   3  10   5     1161.85     1238.83     16.84 o 
   4  10   5       27.58       21.36      2.50 o 
   5  10   5        4.45        6.60      1.77 o 
   6  10   5      571.83      561.52     11.18 o 
   7  10   5       94.43       95.55      6.19 o 
   8  10   5      604.03      573.53     12.38 o 
   9  10   5      310.19      273.71     11.96 o 
  10  10   5      618.81      590.11     13.79 o 
  -7  11   5        2.28       -1.22      2.02 o 
  -6  11   5       46.49       43.18      4.41 o 
  -5  11   5       24.93       29.32      3.51 o 
  -4  11   5       90.36       97.85      5.12 o 
  -3  11   5      827.22      848.96     15.64 o 
  -2  11   5     3204.62     3239.68     39.73 o 
  -1  11   5      521.42      514.94     14.39 o 
   0  11   5       21.03       22.35      2.99 o 
   1  11   5      189.74      167.92      5.82 o 
   2  11   5      479.11      468.15      9.46 o 
   3  11   5     1506.09     1489.57     31.73 o 
   4  11   5      182.14      187.44      5.72 o 
   5  11   5      203.31      217.10      6.76 o 
   6  11   5       64.23       57.80      3.93 o 
   7  11   5       98.84       99.93      7.67 o 
   8  11   5      512.93      471.08     11.45 o 
   9  11   5      185.28      187.30      7.23 o 
  10  11   5      146.55      138.73      6.76 o 
  -6  12   5     1075.11     1188.21     26.11 o 
  -5  12   5       11.24       10.70      2.50 o 
  -4  12   5      292.14      282.42      8.63 o 
  -3  12   5      223.84      216.72     11.64 o 
  -2  12   5      335.45      346.24      9.07 o 
  -1  12   5     1391.97     1363.49     21.42 o 
   0  12   5     1419.39     1459.02     21.68 o 
   1  12   5      814.29      816.45     14.70 o 
   2  12   5      386.41      412.88     20.12 o 
   3  12   5      181.64      180.78     15.80 o 
   4  12   5       19.62       20.13      3.65 o 
   5  12   5      361.34      333.65      7.53 o 
   6  12   5      160.73      165.15      6.05 o 
   7  12   5      371.01      374.97      9.99 o 
   8  12   5       30.07       35.53      3.70 o 
   9  12   5       18.54       13.89      4.71 o 
  -5  13   5       70.26       83.03      5.52 o 
  -4  13   5        2.23        2.65      2.28 o 
  -3  13   5      407.55      400.58     10.74 o 
  -2  13   5      107.54      103.05      5.78 o 
  -1  13   5       20.02       16.96      2.99 o 
   0  13   5       45.20       45.74      3.70 o 
   1  13   5      238.90      222.81      7.40 o 
   2  13   5       24.91       24.14      2.99 o 
   3  13   5       29.05       23.71      4.30 o 
   4  13   5        1.09        1.22      2.58 o 
   5  13   5      455.76      450.95     13.75 o 
   6  13   5       40.70       35.27      4.59 o 
   7  13   5        3.11        5.63      2.40 o 
   8  13   5      616.66      614.93     17.20 o 
   9  13   5       93.19       90.94      6.54 o 
  -5  14   5       33.26       37.09      6.68 o 
  -4  14   5      521.59      536.79     24.42 o 
  -3  14   5       39.80       37.72      4.21 o 
  -2  14   5      924.31      945.66     17.74 o 
  -1  14   5      123.74      135.01      6.24 o 
   0  14   5      297.73      299.80      9.24 o 
   1  14   5       40.38       39.64      5.84 o 
   2  14   5        0.28        0.00      3.65 o 
   3  14   5      305.11      311.89     13.37 o 
   4  14   5      518.32      508.40     15.02 o 
   5  14   5      664.17      731.56     21.27 o 
   6  14   5        1.13        0.87      2.92 o 
   7  14   5     1875.87     1917.27     35.65 o 
   8  14   5      165.57      166.93      7.46 o 
  -3  15   5       34.05       32.75      4.57 o 
  -2  15   5      206.40      211.55      7.93 o 
  -1  15   5       90.92       96.46      7.84 o 
   0  15   5      388.07      393.71     11.10 o 
   1  15   5        1.65        1.31      2.60 o 
   2  15   5      294.77      313.35     11.94 o 
   3  15   5       31.68       27.79      4.67 o 
   4  15   5      142.30      153.38     11.54 o 
   5  15   5       14.10        5.47      3.44 o 
   6  15   5      435.50      468.46     29.16 o 
   7  15   5      570.35      579.63     17.60 o 
  -2  16   5       15.22       11.98      2.99 o 
  -1  16   5      139.58      134.44      8.98 o 
   0  16   5       62.05       66.37      5.52 o 
   1  16   5     1805.84     1843.64     35.97 o 
   2  16   5        5.24        5.13      3.80 o 
   3  16   5     1078.75     1061.19     24.87 o 
   4  16   5      239.43      245.51     27.34 o 
   5  16   5        1.35       -0.17      3.04 o 
   6  16   5        0.47        0.46      3.13 o 
   0  17   5       20.50       23.10      4.58 o 
   1  17   5       57.38       56.87      6.71 o 
   2  17   5     1341.40     1334.83     29.56 o 
   3  17   5       55.94       59.04      6.40 o 
   4  17   5       35.86       38.27      6.68 o 
  -4 -12   6        1.58        2.60      2.92 o 
  -3 -12   6        0.24        2.43      3.65 o 
  -2 -12   6      292.44      252.76     14.58 o 
  -1 -12   6        3.05        3.65      3.65 o 
   0 -12   6      240.40      241.38     12.15 o 
   1 -12   6       33.38       23.09      4.30 o 
   2 -12   6       96.75      124.27     11.54 o 
   3 -12   6      325.00      356.79     13.30 o 
  -5 -11   6       64.37       65.93      6.40 o 
  -4 -11   6       26.65       28.34      3.70 o 
  -3 -11   6       39.79       41.46      5.16 o 
  -2 -11   6        0.83        1.22      1.77 o 
  -1 -11   6      580.87      566.65     15.47 o 
   0 -11   6       11.11       14.40      2.50 o 
   1 -11   6       16.31       17.64      3.65 o 
   2 -11   6        5.15        3.65      2.58 o 
   3 -11   6      135.46      127.77     26.13 o 
   4 -11   6       56.64       51.99      5.54 o 
   5 -11   6      185.08      171.99      9.34 o 
  -6 -10   6      376.44      362.62     13.75 o 
  -5 -10   6       96.44       84.98      6.87 o 
  -4 -10   6      388.15      419.25     13.75 o 
  -3 -10   6        5.91        2.43      2.58 o 
  -2 -10   6      554.00      534.50      9.86 o 
  -1 -10   6        1.82        1.37      1.55 o 
   0 -10   6     1023.82      954.44     16.53 o 
   1 -10   6      178.62      164.52      6.31 o 
   2 -10   6      621.77      580.43     23.09 o 
   3 -10   6       17.46       18.23      3.44 o 
   4 -10   6      628.20      623.22     17.12 o 
   5 -10   6       35.62       32.10      4.67 o 
   6 -10   6       80.39       78.99      6.87 o 
  -7  -9   6      268.70      267.61     12.03 o 
  -6  -9   6      412.87      419.27     14.61 o 
  -5  -9   6      452.78      430.79     13.75 o 
  -4  -9   6       23.15       17.53      4.25 o 
  -3  -9   6       65.63       63.63      4.21 o 
  -2  -9   6      318.07      300.74      8.11 o 
  -1  -9   6      323.86      327.99      7.09 o 
   0  -9   6        0.06        1.82      1.58 o 
   1  -9   6      326.31      328.32      8.42 o 
   2  -9   6       18.13       10.78      3.40 o 
   3  -9   6       70.79       63.64      4.97 o 
   4  -9   6      110.55      101.26      6.40 o 
   5  -9   6     1570.80     1568.73     55.90 o 
   6  -9   6       13.76       11.54      3.44 o 
   7  -9   6        1.25       -2.02      2.02 o 
  -7  -8   6      146.77      136.20      8.59 o 
  -6  -8   6      324.51      314.09     13.37 o 
  -5  -8   6      668.82      701.49     18.46 o 
  -4  -8   6      265.28      270.37     26.73 o 
  -3  -8   6       25.50       20.86      3.96 o 
  -2  -8   6      146.32      154.77      5.61 o 
  -1  -8   6      702.40      675.78     13.86 o 
   0  -8   6       30.45       22.70      2.06 o 
   1  -8   6      309.10      328.82      8.16 o 
   2  -8   6       10.17       18.75      2.50 o 
   3  -8   6      354.24      302.52      8.36 o 
   4  -8   6     2822.48     2645.63     48.44 o 
   5  -8   6      637.13      602.48     20.66 o 
   6  -8   6       49.60       49.85      5.16 o 
   7  -8   6       32.79       34.73      5.16 o 
   8  -8   6      178.80      181.27      9.45 o 
  -8  -7   6       33.85       39.88      7.90 o 
  -7  -7   6        8.48        9.72      3.44 o 
  -6  -7   6       24.56       31.98      7.29 o 
  -5  -7   6       39.31       54.41      5.16 o 
  -4  -7   6        1.47        1.82      1.58 o 
  -3  -7   6       79.06       69.86      3.93 o 
  -2  -7   6     1119.09     1068.27     13.90 o 
  -1  -7   6      308.01      310.99      6.16 o 
   0  -7   6       85.20       70.57      3.16 o 
   1  -7   6       41.04       42.26      3.22 o 
   2  -7   6      356.66      334.92      8.16 o 
   3  -7   6       61.28       66.51      3.93 o 
   4  -7   6     2384.88     2285.61     30.38 o 
   5  -7   6      693.54      652.15     13.33 o 
   6  -7   6      223.64      217.22      7.95 o 
   7  -7   6       51.10       55.74      5.54 o 
   8  -7   6      396.41      426.78     14.16 o 
  -8  -6   6       48.40       50.50      6.01 o 
  -7  -6   6        8.69        6.08      2.92 o 
  -6  -6   6       73.12       72.21      6.08 o 
  -5  -6   6      117.74      139.52      6.05 o 
  -4  -6   6      163.51      157.31      5.72 o 
  -3  -6   6      948.01      898.87     14.89 o 
  -2  -6   6       34.12       35.87      2.63 o 
  -1  -6   6     1286.38     1277.30     13.47 o 
   0  -6   6     1270.15     1226.57     15.44 o 
   1  -6   6      906.88      881.10     11.71 o 
   2  -6   6      141.72      147.76      5.90 o 
   3  -6   6     1929.27     1857.65     26.44 o 
   4  -6   6       19.36       16.61      2.67 o 
   5  -6   6       11.10        9.32      2.10 o 
   6  -6   6      144.90      149.22      8.65 o 
   7  -6   6      185.91      186.42      7.02 o 
   8  -6   6       31.48       32.08      9.11 o 
   9  -6   6      219.23      217.52      9.85 o 
  -9  -5   6       12.31        9.59      3.80 o 
  -8  -5   6       23.36       25.04      4.30 o 
  -7  -5   6        2.53        3.04      3.04 o 
  -6  -5   6       51.83       62.64      5.16 o 
  -5  -5   6        2.34        0.30      1.22 o 
  -4  -5   6       63.89       70.78      3.93 o 
  -3  -5   6      203.61      215.39      7.80 o 
  -2  -5   6     3801.37     3626.55     35.41 o 
  -1  -5   6      220.38      233.08      5.98 o 
   0  -5   6      811.52      806.02     10.57 o 
   1  -5   6     1170.73     1106.76     13.26 o 
   2  -5   6     2329.72     2343.64     28.92 o 
   3  -5   6      287.94      285.84      7.46 o 
   4  -5   6      229.20      216.35      6.52 o 
   5  -5   6     2016.94     1936.17     26.38 o 
   6  -5   6      629.44      636.47     12.78 o 
   7  -5   6      578.60      571.72     12.59 o 
   8  -5   6      139.20      140.93      6.52 o 
   9  -5   6      218.71      218.02     17.62 o 
  -9  -4   6     1289.49     1299.59     29.22 o 
  -8  -4   6        3.42        1.22      2.58 o 
  -7  -4   6      555.07      550.10     18.23 o 
  -6  -4   6        0.92        0.97      2.02 o 
  -5  -4   6      797.73      695.73     12.10 o 
  -4  -4   6       78.16       80.71      7.28 o 
  -3  -4   6     2457.24     2344.67     29.66 o 
  -2  -4   6     1530.54     1494.32     16.54 o 
  -1  -4   6      949.73      865.57     11.75 o 
   0  -4   6      317.98      331.83      5.65 o 
   1  -4   6      966.38      911.52     12.63 o 
   2  -4   6      192.78      226.81      7.63 o 
   3  -4   6     1471.51     1482.40     20.05 o 
   4  -4   6      862.44      840.65     14.00 o 
   5  -4   6       43.06       56.30      3.70 o 
   6  -4   6      446.43      427.60      9.77 o 
   7  -4   6      229.56      203.22      9.80 o 
   8  -4   6     1582.86     1618.99     24.74 o 
   9  -4   6       70.66       70.28      5.12 o 
  10  -4   6       77.84       76.65      5.52 o 
  -9  -3   6       56.32       43.49      5.54 o 
  -8  -3   6      638.41      604.64     30.99 o 
  -7  -3   6       69.19       77.28      6.01 o 
  -6  -3   6      396.17      358.10     14.13 o 
  -5  -3   6      137.37      143.94      5.35 o 
  -4  -3   6     1241.31     1239.45     18.21 o 
  -3  -3   6       23.89       23.02      2.28 o 
  -2  -3   6      925.45      909.19     13.55 o 
  -1  -3   6      246.55      304.93      5.18 o 
   0  -3   6       14.30       35.69      1.74 o 
   1  -3   6     1235.67     1208.16     13.50 o 
   2  -3   6     2789.36     2613.47     30.53 o 
   3  -3   6        3.55        1.22      0.86 o 
   4  -3   6       83.80       72.50      3.37 o 
   5  -3   6        4.15        2.43      1.55 o 
   6  -3   6     2253.91     2245.55     29.62 o 
   7  -3   6      622.15      630.82     12.59 o 
   8  -3   6       13.14       11.43      2.28 o 
   9  -3   6       40.23       42.10      5.54 o 
  10  -3   6       54.14       49.53      5.54 o 
  -9  -2   6       42.83       45.03      6.01 o 
  -8  -2   6       61.96       61.85      6.01 o 
  -7  -2   6       14.07       12.88      3.44 o 
  -6  -2   6      595.39      552.87     11.68 o 
  -5  -2   6      325.88      361.54      8.87 o 
  -4  -2   6      335.57      311.45      7.46 o 
  -3  -2   6     8252.49     8444.08     89.28 o 
  -2  -2   6       52.73       80.86      2.63 o 
  -1  -2   6      826.74      816.43      9.63 o 
   0  -2   6     1314.84     1410.58     14.90 o 
   1  -2   6      220.66      214.73      4.02 o 
   2  -2   6     1160.09     1278.40     16.72 o 
   3  -2   6    10543.33    10758.14    110.92 o 
   4  -2   6        0.22       -0.81      0.81 o 
   5  -2   6       13.14       11.86      2.10 o 
   6  -2   6      391.27      415.01      9.88 o 
   7  -2   6      294.88      288.73      7.93 o 
   8  -2   6     1295.85     1263.00     20.01 o 
   9  -2   6       53.91       49.49      3.93 o 
  10  -2   6        3.36        2.43      2.17 o 
  -9  -1   6       30.45       26.82      4.30 o 
  -8  -1   6      342.20      345.45     33.42 o 
  -7  -1   6      494.80      514.48     16.51 o 
  -6  -1   6       59.75       52.32      3.70 o 
  -5  -1   6       79.02       64.93      4.75 o 
  -4  -1   6      549.55      514.04     10.27 o 
  -3  -1   6     3319.20     3292.58     38.34 o 
  -2  -1   6        6.61        3.34      0.99 o 
  -1  -1   6      794.94      807.28     16.42 o 
   0  -1   6       42.59       31.09      1.43 o 
   1  -1   6      184.57      165.43      7.02 o 
   2  -1   6     2632.90     2664.69     30.30 o 
   3  -1   6      180.73      189.92      6.40 o 
   4  -1   6      175.35      163.68      4.81 o 
   5  -1   6       43.49       42.17      2.99 o 
   6  -1   6     2216.81     2189.97     27.76 o 
   7  -1   6        0.09       -0.30      1.55 o 
   8  -1   6      825.42      850.27     15.07 o 
   9  -1   6      113.76      114.54      9.24 o 
  10  -1   6        8.03        8.05      4.25 o 
  11  -1   6      248.92      253.62     17.62 o 
  -9   0   6       10.68       12.83      6.08 o 
  -8   0   6      205.82      219.55      9.45 o 
  -7   0   6       61.42       64.85      4.21 o 
  -6   0   6     1268.05     1239.90     23.11 o 
  -5   0   6      117.15      108.18      4.41 o 
  -4   0   6      191.50      212.22      5.82 o 
  -3   0   6      124.22      153.48      4.91 o 
  -2   0   6     2236.37     2355.28     28.29 o 
  -1   0   6      217.43      177.63      4.41 o 
   0   0   6      971.95      945.54     10.36 o 
   1   0   6       49.54       79.74      2.28 o 
   2   0   6      127.04       98.16      3.66 o 
   3   0   6      798.47      748.69     11.36 o 
   4   0   6     3534.95     3536.82     39.91 o 
   5   0   6      852.67      779.72     12.34 o 
   6   0   6        0.70        0.61      0.99 o 
   7   0   6      577.64      558.39     10.66 o 
   8   0   6      199.76      224.32      6.95 o 
   9   0   6        1.48        4.34      2.92 o 
  10   0   6        0.19        1.62      2.43 o 
  11   0   6        3.24        0.87      2.92 o 
  -9   1   6        5.63       10.94      3.44 o 
  -8   1   6       29.21       29.40      3.51 o 
  -7   1   6      990.84      984.50     21.27 o 
  -6   1   6     1287.89     1303.05     19.87 o 
  -5   1   6      540.42      528.79     14.85 o 
  -4   1   6     1129.78     1075.92     16.14 o 
  -3   1   6     1754.14     1695.88     21.75 o 
  -2   1   6       12.50       24.47      2.10 o 
  -1   1   6    10067.13    10199.90    104.97 o 
   0   1   6     5104.86     5475.64     49.27 o 
   1   1   6      286.95      222.95      4.09 o 
   2   1   6     2362.81     2339.84     22.66 o 
   3   1   6      205.33      166.30      4.41 o 
   4   1   6      485.44      492.71     11.54 o 
   5   1   6      877.01      935.28     11.17 o 
   6   1   6     1156.81     1109.06     16.05 o 
   7   1   6      468.36      468.70      9.38 o 
   8   1   6     1285.59     1299.13     19.18 o 
   9   1   6       59.81       83.23      5.83 o 
  10   1   6      171.27      194.22      9.34 o 
  11   1   6       93.59       99.37      7.90 o 
  -9   2   6        5.92        3.47      2.92 o 
  -8   2   6      288.90      304.19      8.87 o 
  -7   2   6      108.52      105.85      5.76 o 
  -6   2   6     2185.65     2144.04     28.53 o 
  -5   2   6      102.72       98.59      4.21 o 
  -4   2   6        0.96        0.69      0.67 o 
  -3   2   6        1.29       -0.75      0.75 o 
  -2   2   6     5535.13     5466.62     58.69 o 
  -1   2   6     1460.60     1552.74     19.40 o 
   0   2   6     1172.76     1288.80     15.31 o 
   1   2   6     5369.44     5600.40     50.19 o 
   2   2   6     1077.51     1061.47     14.91 o 
   3   2   6     3036.01     3202.08     30.00 o 
   4   2   6     2910.07     2985.68     28.46 o 
   5   2   6     3594.15     3578.75     34.06 o 
   6   2   6      165.15      173.34      4.02 o 
   7   2   6       82.35       80.82      4.16 o 
   8   2   6      412.30      403.49     12.15 o 
   9   2   6      176.81      175.58     16.41 o 
  10   2   6       23.00       27.12      4.04 o 
  11   2   6        1.75        3.30      2.92 o 
  -9   3   6       49.36       69.27      6.40 o 
  -8   3   6       43.48       46.33      3.93 o 
  -7   3   6     1041.13     1082.29     20.52 o 
  -6   3   6      478.18      505.96     10.69 o 
  -5   3   6     1290.31     1226.04     18.00 o 
  -4   3   6     1195.60     1216.39     14.56 o 
  -3   3   6     1826.31     1742.52     24.89 o 
  -2   3   6      282.86      261.01      4.94 o 
  -1   3   6       89.67       62.78      2.22 o 
   0   3   6     1307.08     1191.93     12.69 o 
   1   3   6     3790.66     3834.45     35.49 o 
   2   3   6        3.41       26.21      1.93 o 
   3   3   6    11673.51    12444.07    108.64 o 
   4   3   6     2289.96     2393.23     27.89 o 
   5   3   6      336.12      348.21      5.65 o 
   6   3   6      844.44      824.85     10.50 o 
   7   3   6       55.00       63.07      3.37 o 
   8   3   6      372.66      384.84     13.37 o 
   9   3   6      302.21      310.62     11.54 o 
  10   3   6      293.26      305.91     11.07 o 
  11   3   6      226.99      240.40     21.27 o 
  -9   4   6      461.00      472.69     26.73 o 
  -8   4   6      614.73      589.98     16.33 o 
  -7   4   6        3.32        1.22      1.77 o 
  -6   4   6     2272.24     2345.39     36.68 o 
  -5   4   6     1890.18     1911.61     25.96 o 
  -4   4   6      706.11      737.16      9.86 o 
  -3   4   6      423.90      441.67     10.19 o 
  -2   4   6      429.45      398.45      6.38 o 
  -1   4   6      482.57      454.75      7.10 o 
   0   4   6      194.18      156.71      3.30 o 
   1   4   6       88.30       99.70      2.55 o 
   2   4   6      277.48      289.16      4.68 o 
   3   4   6       87.29       73.31      2.31 o 
   4   4   6     5833.59     5978.72     96.99 o 
   5   4   6     2230.56     2290.45     22.83 o 
   6   4   6        2.91        2.03      0.77 o 
   7   4   6      229.15      236.73      6.24 o 
   8   4   6      221.52      227.41      6.69 o 
   9   4   6       18.01       25.80      3.80 o 
  10   4   6      501.92      550.91     15.40 o 
  11   4   6      986.62     1005.16     26.13 o 
  -9   5   6       26.66       27.13      4.67 o 
  -8   5   6      141.82      131.25      7.73 o 
  -7   5   6      992.19      981.30     21.48 o 
  -6   5   6     1067.37     1091.97     22.34 o 
  -5   5   6       61.25       73.29      2.86 o 
  -4   5   6       16.64       12.78      1.43 o 
  -3   5   6     1203.95     1204.42     14.00 o 
  -2   5   6       45.48       40.88      2.06 o 
  -1   5   6     2981.20     3009.52     28.98 o 
   0   5   6        4.93        3.65      0.67 o 
   1   5   6      616.03      542.57      7.55 o 
   2   5   6       53.51       62.75      2.13 o 
   3   5   6     5261.09     5359.30     49.02 o 
   4   5   6     2241.82     2353.11     23.32 o 
   5   5   6      483.00      487.68      8.97 o 
   6   5   6      448.27      428.49     11.06 o 
   7   5   6       31.15       32.93      2.81 o 
   8   5   6      269.40      275.76      7.40 o 
   9   5   6      583.45      602.24     14.15 o 
  10   5   6       44.21       40.46      4.67 o 
  11   5   6      685.35      692.88     29.16 o 
  -9   6   6       26.61       15.51      3.80 o 
  -8   6   6        8.94        2.08      2.92 o 
  -7   6   6      184.77      159.41      8.13 o 
  -6   6   6       26.39       18.31      3.44 o 
  -5   6   6       72.36       68.57      3.54 o 
  -4   6   6       25.78       27.54      2.06 o 
  -3   6   6      106.92      103.48      3.51 o 
  -2   6   6     2045.64     2119.01     21.77 o 
  -1   6   6       10.09       20.83      2.58 o 
   0   6   6     2561.66     2489.72     24.55 o 
   1   6   6       47.02       29.50      1.66 o 
   2   6   6       95.94      120.97      3.16 o 
   3   6   6     1883.92     2023.07     20.62 o 
   4   6   6     1101.42     1085.67     12.48 o 
   5   6   6      139.95      135.94      4.21 o 
   6   6   6       53.81       44.29      2.81 o 
   7   6   6        0.38        1.22      1.40 o 
   8   6   6      412.54      417.53      9.34 o 
   9   6   6      355.78      362.49      9.34 o 
  10   6   6      308.78      337.06      9.52 o 
  11   6   6       26.19       13.55      4.25 o 
  -8   7   6       30.21       40.69      5.16 o 
  -7   7   6      150.96      166.62     16.41 o 
  -6   7   6       57.36       67.71      4.09 o 
  -5   7   6       27.25       14.66      2.28 o 
  -4   7   6      582.60      564.85     10.69 o 
  -3   7   6      898.72      816.66     15.74 o 
  -2   7   6      474.29      541.84      9.99 o 
  -1   7   6       46.41       34.31      4.65 o 
   0   7   6     1070.67     1064.59     12.32 o 
   1   7   6     1200.21     1179.20     16.66 o 
   2   7   6     6546.02     6649.15     60.44 o 
   3   7   6      270.59      201.17      4.31 o 
   4   7   6     2520.88     2630.03     26.20 o 
   5   7   6      324.95      262.25      6.31 o 
   6   7   6      234.88      234.55      6.31 o 
   7   7   6       50.81       49.14      3.51 o 
   8   7   6      557.34      527.48     10.74 o 
   9   7   6      280.61      295.70      8.50 o 
  10   7   6      104.72      109.61      5.82 o 
  11   7   6       67.88       49.67      5.54 o 
  -8   8   6        0.56        0.61      2.58 o 
  -7   8   6       58.13       71.88      6.01 o 
  -6   8   6      190.82      239.49      9.43 o 
  -5   8   6     2211.44     2115.73     28.44 o 
  -4   8   6        8.06        6.25      1.77 o 
  -3   8   6       24.75       20.79      2.50 o 
  -2   8   6        8.42        2.84      1.40 o 
  -1   8   6      122.66      141.87      4.81 o 
   0   8   6     1180.14      997.44     15.07 o 
   1   8   6      385.61      378.27      6.01 o 
   2   8   6      168.45      137.26      3.39 o 
   3   8   6      455.14      414.25      6.78 o 
   4   8   6      642.96      619.16     10.74 o 
   5   8   6      359.89      307.22      7.02 o 
   6   8   6      377.16      357.34     11.73 o 
   7   8   6      133.36      128.04      4.91 o 
   8   8   6      132.85      127.32      5.61 o 
   9   8   6       33.71       30.85      3.22 o 
  10   8   6       55.03       60.92      4.41 o 
  11   8   6       42.28       38.80      4.41 o 
  -8   9   6      124.26      132.76      8.99 o 
  -7   9   6      434.44      424.10     14.16 o 
  -6   9   6      683.15      671.98     13.92 o 
  -5   9   6      305.76      267.76     11.55 o 
  -4   9   6     1454.30     1424.06     21.46 o 
  -3   9   6     1536.70     1444.85     20.97 o 
  -2   9   6      110.03       96.23      5.96 o 
  -1   9   6      117.48       96.05      4.41 o 
   0   9   6       56.28       72.09      3.83 o 
   1   9   6       12.52       11.69      1.77 o 
   2   9   6      806.34      761.84     10.20 o 
   3   9   6      166.13      154.43      6.14 o 
   4   9   6      256.80      264.78      6.76 o 
   5   9   6     1373.94     1379.29     19.40 o 
   6   9   6      111.27      131.15      5.46 o 
   7   9   6      341.33      354.84      8.87 o 
   8   9   6       22.03       24.24      2.99 o 
   9   9   6      208.46      205.12      7.23 o 
  10   9   6      427.41      438.02     11.45 o 
  11   9   6        0.46        0.66      2.28 o 
  -7  10   6      157.59      155.63     10.33 o 
  -6  10   6       82.33       76.35      4.81 o 
  -5  10   6      694.71      684.34     23.25 o 
  -4  10   6       79.49       68.64      4.41 o 
  -3  10   6     1129.11     1111.10     26.45 o 
  -2  10   6      501.14      507.98     11.75 o 
  -1  10   6      211.18      198.59      6.47 o 
   0  10   6      768.36      767.02     15.98 o 
   1  10   6     1975.22     1992.27     25.70 o 
   2  10   6       84.22       92.89      5.89 o 
   3  10   6      509.40      536.63      8.15 o 
   4  10   6       98.27      102.49      4.09 o 
   5  10   6      170.14      167.71      5.52 o 
   6  10   6        0.90       -1.40      1.40 o 
   7  10   6        6.08        6.08      2.10 o 
   8  10   6      531.56      513.15     11.45 o 
   9  10   6       25.07       35.87      5.88 o 
  10  10   6        9.24        8.91      2.81 o 
  -7  11   6      116.16      140.84     20.05 o 
  -6  11   6        4.94        5.95      2.50 o 
  -5  11   6       71.33       68.22      4.64 o 
  -4  11   6      504.50      522.19     11.89 o 
  -3  11   6      314.29      291.61     10.89 o 
  -2  11   6      825.21      844.29     14.92 o 
  -1  11   6      474.41      469.96     10.48 o 
   0  11   6      653.77      611.19     11.81 o 
   1  11   6       39.31       32.92      4.61 o 
   2  11   6     1403.05     1394.76     20.05 o 
   3  11   6      254.16      281.33      7.88 o 
   4  11   6      138.85      140.91      5.00 o 
   5  11   6      177.28      184.87      8.06 o 
   6  11   6     1062.13     1022.19     17.03 o 
   7  11   6        5.75        3.12      1.84 o 
   8  11   6      213.63      193.96      7.84 o 
   9  11   6       57.92       55.08      4.64 o 
  10  11   6      101.42      101.06      6.35 o 
  -6  12   6       19.23        8.51      2.50 o 
  -5  12   6      680.96      727.19     15.40 o 
  -4  12   6      160.87      148.36      6.24 o 
  -3  12   6        1.68        1.56      1.77 o 
  -2  12   6        3.13        2.43      1.62 o 
  -1  12   6     2156.61     2125.36     29.16 o 
   0  12   6      204.47      196.22      6.83 o 
   1  12   6     1029.12     1007.84     16.76 o 
   2  12   6       20.73       17.81      2.63 o 
   3  12   6       39.27       34.07      4.30 o 
   4  12   6      195.50      199.29     13.97 o 
   5  12   6      320.97      364.20      8.94 o 
   6  12   6      104.21      115.93      5.35 o 
   7  12   6     1629.65     1616.67     24.31 o 
   8  12   6        6.68        1.62      2.10 o 
   9  12   6      195.86      225.70      8.42 o 
  10  12   6       53.92       47.31      4.64 o 
  -5  13   6       13.20       11.38      3.33 o 
  -4  13   6      252.92      264.59      8.87 o 
  -3  13   6      124.56      123.04      8.09 o 
  -2  13   6      519.60      511.38     19.43 o 
  -1  13   6     1103.54     1075.15     18.68 o 
   0  13   6      533.16      534.66     11.97 o 
   1  13   6       71.81       70.41      4.55 o 
   2  13   6      705.49      696.34     13.71 o 
   3  13   6      201.90      209.56      8.99 o 
   4  13   6      885.47      918.05     23.09 o 
   5  13   6      357.33      354.48     12.44 o 
   6  13   6       94.29      103.51      5.68 o 
   7  13   6       69.20       68.54      4.64 o 
   8  13   6        6.89       11.36      4.48 o 
   9  13   6       30.91       21.80      3.70 o 
  -4  14   6      204.71      197.24      8.16 o 
  -3  14   6       17.07       16.53      3.22 o 
  -2  14   6      281.64      293.19      9.34 o 
  -1  14   6      457.23      461.37     11.64 o 
   0  14   6       25.24       27.09      3.83 o 
   1  14   6       74.58       77.68      4.81 o 
   2  14   6        8.79        7.81      2.92 o 
   3  14   6      429.60      410.40     20.66 o 
   4  14   6       11.96        9.72      3.44 o 
   5  14   6       74.62       62.64      6.01 o 
   6  14   6      120.23      132.40      8.13 o 
   7  14   6      189.61      196.68      9.85 o 
   8  14   6       36.54       35.12      4.84 o 
  -3  15   6        0.78        0.19      1.87 o 
  -2  15   6       59.06       72.01      5.35 o 
  -1  15   6        1.75        2.71      2.37 o 
   0  15   6      189.66      185.62      7.55 o 
   1  15   6       11.20       13.87      3.11 o 
   2  15   6      116.88      125.84      8.13 o 
   3  15   6      252.47      261.05     14.58 o 
   4  15   6      392.02      390.16     16.41 o 
   5  15   6        1.32       -1.82      2.58 o 
   6  15   6        0.73        2.26      3.04 o 
   7  15   6        0.24       -1.37      3.13 o 
   8  15   6       60.28       69.87      9.11 o 
  -2  16   6       80.95       92.60      6.05 o 
  -1  16   6      113.89      103.20      5.98 o 
   0  16   6       95.55      105.02      6.11 o 
   1  16   6        3.13       -1.06      3.13 o 
   2  16   6      477.26      462.82     24.91 o 
   3  16   6        2.89        2.73      3.13 o 
   4  16   6       24.07       24.44      4.94 o 
   5  16   6        9.45        4.73      3.80 o 
   6  16   6      136.05      160.68     20.66 o 
   0  17   6       95.39       89.37      6.46 o 
   1  17   6       21.08       22.65      4.94 o 
   2  17   6       32.41       25.00     13.37 o 
   3  17   6        6.55       10.21      4.04 o 
   4  17   6      111.77      110.83     17.01 o 
   5  17   6        0.83       -1.22      2.92 o 
  -2 -12   7      249.65      275.85     15.80 o 
  -1 -12   7      248.03      283.14     15.80 o 
   0 -12   7      219.12      223.60     14.58 o 
   1 -12   7       63.84       58.80      5.54 o 
  -4 -11   7      965.51     1014.04     49.22 o 
  -3 -11   7      190.59      200.51     14.58 o 
  -2 -11   7       88.43      107.80      7.27 o 
  -1 -11   7       61.09       59.54      5.16 o 
   0 -11   7       71.01       78.50      6.01 o 
   1 -11   7       89.14       93.17      7.29 o 
   2 -11   7       62.47       78.84      6.40 o 
   3 -11   7      281.59      272.14     10.72 o 
   4 -11   7        6.71        8.51      3.44 o 
  -5 -10   7      394.11      432.61     14.61 o 
  -4 -10   7      587.57      577.99     16.74 o 
  -3 -10   7      143.54      141.87     10.94 o 
  -2 -10   7       82.51       93.17      7.29 o 
  -1 -10   7      460.31      473.80     15.19 o 
   0 -10   7      330.34      331.54      8.87 o 
   1 -10   7        0.68        0.61      1.55 o 
   2 -10   7        0.61        1.46      2.02 o 
   3 -10   7       15.04       14.26      4.25 o 
   4 -10   7      116.12      110.21      7.29 o 
   5 -10   7      135.08      142.85      8.13 o 
  -6  -9   7      232.09      241.23     11.17 o 
  -5  -9   7      457.86      498.56     15.88 o 
  -4  -9   7      426.52      385.22     13.30 o 
  -3  -9   7      106.20      111.24      5.35 o 
  -2  -9   7        6.20        7.70      2.10 o 
  -1  -9   7      921.97      897.69     20.18 o 
   0  -9   7      339.79      296.89     11.08 o 
   1  -9   7      259.74      241.15      7.46 o 
   2  -9   7      478.57      416.81     10.27 o 
   3  -9   7      102.32      104.39      5.35 o 
   4  -9   7      478.37      422.04     13.30 o 
   5  -9   7       90.14       78.66      6.40 o 
   6  -9   7      354.92      357.31     15.19 o 
  -7  -8   7      174.13      182.74     13.97 o 
  -6  -8   7       10.50        7.90      3.44 o 
  -5  -8   7      435.60      450.37     11.93 o 
  -4  -8   7       73.49       87.94     10.33 o 
  -3  -8   7      682.54      689.63     13.48 o 
  -2  -8   7      420.81      404.35     10.38 o 
  -1  -8   7      850.86      819.30     14.70 o 
   0  -8   7      109.07      120.43      6.05 o 
   1  -8   7      229.01      220.00      6.76 o 
   2  -8   7      194.06      187.44      9.81 o 
   3  -8   7      380.14      376.80      9.57 o 
   4  -8   7       14.37       17.60      5.29 o 
   5  -8   7      185.03      199.77     13.97 o 
   6  -8   7        2.17       -1.72      1.72 o 
   7  -8   7      144.20      158.73     10.94 o 
  -7  -7   7       96.64       95.43      7.73 o 
  -6  -7   7      386.98      392.49     15.19 o 
  -5  -7   7       51.50       37.98      4.67 o 
  -4  -7   7        7.45       10.05      2.28 o 
  -3  -7   7        2.82        5.27      2.10 o 
  -2  -7   7       15.83       17.16      2.10 o 
  -1  -7   7      956.94      934.96     13.47 o 
   0  -7   7      594.89      600.05     11.40 o 
   1  -7   7      235.86      242.17     11.95 o 
   2  -7   7      548.03      588.02     11.68 o 
   3  -7   7        1.32        1.52      1.55 o 
   4  -7   7      601.17      624.99     15.09 o 
   5  -7   7        0.10       -0.61      1.55 o 
   6  -7   7      325.55      335.86      9.57 o 
   7  -7   7      230.26      243.14     10.31 o 
   8  -7   7      542.48      531.06     16.26 o 
  -8  -6   7       50.33       53.91      6.01 o 
  -7  -6   7       19.73       20.94      4.30 o 
  -6  -6   7      639.13      614.18     26.13 o 
  -5  -6   7     2167.86     2047.00     36.51 o 
  -4  -6   7      141.59      124.06      5.35 o 
  -3  -6   7        6.99        5.56      1.84 o 
  -2  -6   7      162.46      160.78      5.82 o 
  -1  -6   7      867.01      881.83     12.20 o 
   0  -6   7      618.62      569.00      9.17 o 
   1  -6   7     1161.63     1199.16     17.65 o 
   2  -6   7     2885.70     2690.31     38.92 o 
   3  -6   7       21.60       35.87      3.22 o 
   4  -6   7      718.25      682.39     13.08 o 
   5  -6   7     1243.09     1173.56     19.14 o 
   6  -6   7       25.07       30.15      3.67 o 
   7  -6   7       50.60       52.17      6.04 o 
   8  -6   7      445.35      461.17     14.61 o 
  -8  -5   7       13.11        6.08      3.44 o 
  -7  -5   7       74.60       81.58      6.87 o 
  -6  -5   7       97.35      109.38      6.87 o 
  -5  -5   7       40.90       29.52      3.22 o 
  -4  -5   7      789.67      764.63     14.19 o 
  -3  -5   7      541.38      539.08     10.98 o 
  -2  -5   7       31.64       31.97      2.81 o 
  -1  -5   7       20.33       17.75      1.59 o 
   0  -5   7       11.70        7.62      1.31 o 
   1  -5   7      140.28      134.13      3.69 o 
   2  -5   7      334.84      313.44      7.46 o 
   3  -5   7      428.17      383.66     10.52 o 
   4  -5   7      907.32      849.32     14.92 o 
   5  -5   7      314.67      287.97      7.93 o 
   6  -5   7      831.58      798.63     14.92 o 
   7  -5   7      123.37      110.20      5.52 o 
   8  -5   7       69.42       85.10      5.35 o 
   9  -5   7      188.04      180.69      8.99 o 
  -8  -4   7      614.70      629.24     23.09 o 
  -7  -4   7        9.34       10.59      2.92 o 
  -6  -4   7      120.48      113.85      9.72 o 
  -5  -4   7        4.99       -0.41      1.53 o 
  -4  -4   7      172.23      168.42      5.82 o 
  -3  -4   7      637.04      630.62     11.89 o 
  -2  -4   7      278.24      271.86      7.02 o 
  -1  -4   7      126.87      129.66      3.57 o 
   0  -4   7      419.95      406.04      6.89 o 
   1  -4   7      501.12      516.18      7.72 o 
   2  -4   7        8.61       17.10      2.10 o 
   3  -4   7      266.61      264.83      8.29 o 
   4  -4   7      114.46      116.82      4.81 o 
   5  -4   7     1486.82     1459.42     24.91 o 
   6  -4   7       83.99       79.33      4.41 o 
   7  -4   7       11.84        9.03      2.46 o 
   8  -4   7       63.71       70.40      4.81 o 
   9  -4   7       57.72       58.88      4.81 o 
  -9  -3   7      713.94      812.47     34.63 o 
  -8  -3   7       26.60       26.29      5.47 o 
  -7  -3   7       86.48       88.48      9.72 o 
  -6  -3   7      766.99      791.26     14.92 o 
  -5  -3   7       17.72       18.21      2.87 o 
  -4  -3   7      456.43      505.36     10.48 o 
  -3  -3   7      116.56      114.09      4.41 o 
  -2  -3   7     1717.16     1682.52     33.92 o 
  -1  -3   7     1223.59     1217.12     14.08 o 
   0  -3   7      146.10      153.63      3.69 o 
   1  -3   7        5.09        3.16      0.92 o 
   2  -3   7      236.76      210.13      5.52 o 
   3  -3   7     1204.23     1201.80     17.24 o 
   4  -3   7      487.33      477.24      9.77 o 
   5  -3   7      300.26      311.54      8.77 o 
   6  -3   7      181.48      179.21      6.24 o 
   7  -3   7      228.17      225.41      7.40 o 
   8  -3   7       14.18       13.43      2.81 o 
   9  -3   7       28.67       28.15      4.06 o 
  10  -3   7      402.46      431.15     15.19 o 
  -9  -2   7      316.30      337.44     13.30 o 
  -8  -2   7      406.45      415.19     14.61 o 
  -7  -2   7      173.35      163.17     13.97 o 
  -6  -2   7        3.37        3.12      1.84 o 
  -5  -2   7      882.03      843.69     14.92 o 
  -4  -2   7       80.88       85.24      4.25 o 
  -3  -2   7     1555.98     1629.67     25.52 o 
  -2  -2   7      141.65      126.78      4.77 o 
  -1  -2   7       28.38       25.08      1.59 o 
   0  -2   7       39.60       44.50      2.81 o 
   1  -2   7        4.20        4.53      0.77 o 
   2  -2   7     3607.36     3609.61     38.74 o 
   3  -2   7     3438.74     3737.32     42.46 o 
   4  -2   7     2087.75     2120.23     26.78 o 
   5  -2   7      641.73      588.97     11.10 o 
   6  -2   7     1382.43     1359.44     20.19 o 
   7  -2   7        3.74        7.18      2.28 o 
   8  -2   7      258.22      269.13      8.11 o 
   9  -2   7      113.74      116.96      5.98 o 
  10  -2   7      107.54      107.73      9.72 o 
  -9  -1   7       51.61       41.54      5.54 o 
  -8  -1   7       21.51       28.67      4.30 o 
  -7  -1   7     1501.84     1531.46     24.06 o 
  -6  -1   7      147.70      144.67      5.82 o 
  -5  -1   7      927.74      974.13     14.25 o 
  -4  -1   7       95.54       90.56      4.21 o 
  -3  -1   7       91.65       89.60      4.51 o 
  -2  -1   7       10.92        7.41      1.40 o 
  -1  -1   7      839.32      777.11     11.23 o 
   0  -1   7      379.05      365.73     10.32 o 
   1  -1   7     1616.26     1646.08     17.18 o 
   2  -1   7      301.51      345.86      6.95 o 
   3  -1   7     2456.38     2647.57     31.20 o 
   4  -1   7        6.79        3.65      1.55 o 
   5  -1   7     1372.59     1346.18     19.05 o 
   6  -1   7      183.93      195.49      5.98 o 
   7  -1   7     1153.49     1149.95     18.34 o 
   8  -1   7     1731.68     1746.25     25.13 o 
   9  -1   7      133.97      134.22      5.98 o 
  10  -1   7      468.01      495.24     15.74 o 
  11  -1   7      199.68      215.75     10.51 o 
  -9   0   7       23.76       17.23     10.33 o 
  -8   0   7      242.32      245.08     10.72 o 
  -7   0   7       19.02       15.09      2.81 o 
  -6   0   7      124.14      122.39      5.12 o 
  -5   0   7      303.16      316.47      8.16 o 
  -4   0   7     2339.55     2287.06     40.69 o 
  -3   0   7      362.59      369.10      8.16 o 
  -2   0   7     1533.89     1432.30     19.17 o 
  -1   0   7      319.62      397.05      7.72 o 
   0   0   7        4.72       45.46      1.74 o 
   1   0   7     2526.24     2721.09     29.02 o 
   2   0   7     1095.44     1115.13     13.48 o 
   3   0   7     1741.32     1723.04     21.60 o 
   4   0   7     1506.23     1436.65     19.31 o 
   5   0   7       85.58       71.92      3.70 o 
   6   0   7     1176.74     1139.47     17.19 o 
   7   0   7      118.81      125.36      5.27 o 
   8   0   7        8.24        6.52      2.28 o 
   9   0   7       52.59       57.09      6.68 o 
  10   0   7      957.52      952.51     22.14 o 
  11   0   7       13.91       12.09      4.86 o 
  -9   1   7      164.09      162.00      8.99 o 
  -8   1   7      206.62      207.89      7.72 o 
  -7   1   7      268.26      267.75      8.16 o 
  -6   1   7       32.92       35.13      3.51 o 
  -5   1   7       24.62       29.13      4.02 o 
  -4   1   7       72.74       68.24      3.51 o 
  -3   1   7      140.46      124.86      4.21 o 
  -2   1   7        4.51        4.67      1.96 o 
  -1   1   7       15.20        3.24      1.40 o 
   0   1   7      449.81      434.14      5.92 o 
   1   1   7     1308.90     1585.75     18.41 o 
   2   1   7      580.31      543.81      7.10 o 
   3   1   7      546.17      453.36      8.00 o 
   4   1   7     1454.76     1516.43     19.75 o 
   5   1   7     1188.86     1124.23     16.05 o 
   6   1   7       65.48       69.94      3.37 o 
   7   1   7      345.04      348.46     12.82 o 
   8   1   7       24.65       23.55      2.63 o 
   9   1   7      135.85      130.50      7.59 o 
  10   1   7      376.52      353.19     24.91 o 
  11   1   7       94.65      107.33      7.86 o 
  -9   2   7        0.58        0.61      2.58 o 
  -8   2   7      320.55      321.35      9.34 o 
  -7   2   7      123.90      120.89      7.02 o 
  -6   2   7     1353.69     1303.90     24.35 o 
  -5   2   7     1406.12     1388.03     23.84 o 
  -4   2   7        2.11        2.84      1.40 o 
  -3   2   7      146.68      155.40      4.91 o 
  -2   2   7     3320.48     3395.05     38.82 o 
  -1   2   7      634.41      710.15     10.98 o 
   0   2   7      443.56      432.62      6.04 o 
   1   2   7        3.36        1.82      0.70 o 
   2   2   7      429.32      416.93      5.96 o 
   3   2   7      249.29      311.26      5.10 o 
   4   2   7      656.96      588.13      8.24 o 
   5   2   7       66.49       73.07      3.16 o 
   6   2   7     1084.52     1019.72     15.07 o 
   7   2   7       71.32       73.01      3.47 o 
   8   2   7        2.68        2.92      2.02 o 
   9   2   7       67.36       56.61      5.54 o 
  10   2   7       37.23       42.62      4.94 o 
  11   2   7       38.56       39.14      8.51 o 
  -9   3   7       50.97       56.19     11.54 o 
  -8   3   7      161.84      160.68      6.76 o 
  -7   3   7      324.50      319.10      8.87 o 
  -6   3   7      134.29      122.65      5.75 o 
  -5   3   7     1015.13      998.08     16.33 o 
  -4   3   7     1157.07     1093.74     16.59 o 
  -3   3   7     1136.48     1181.96     14.26 o 
  -2   3   7        5.47       11.37      1.55 o 
  -1   3   7     3832.65     3822.61     35.90 o 
   0   3   7     3400.79     3399.77     31.96 o 
   1   3   7      112.96      144.99      3.06 o 
   2   3   7      154.01      154.00      3.57 o 
   3   3   7      781.51      806.78      9.99 o 
   4   3   7       95.05       75.27      2.55 o 
   5   3   7      371.11      365.50      5.96 o 
   6   3   7        0.28        0.17      0.70 o 
   7   3   7      113.64      131.12      8.34 o 
   8   3   7      645.04      658.28     28.56 o 
   9   3   7       10.02       15.34      3.13 o 
  10   3   7       30.36       24.07      4.04 o 
  11   3   7       28.38       22.38      4.04 o 
  -9   4   7       24.46       30.08      6.68 o 
  -8   4   7      656.99      620.97     17.19 o 
  -7   4   7       51.26       56.01      4.61 o 
  -6   4   7     2031.52     2089.38     30.54 o 
  -5   4   7     1103.74     1100.64     17.30 o 
  -4   4   7       54.95       48.01      3.30 o 
  -3   4   7       90.94      106.50      3.06 o 
  -2   4   7      531.90      515.26      7.38 o 
  -1   4   7      374.85      348.27      8.07 o 
   0   4   7      944.61      888.32     10.44 o 
   1   4   7      842.09      823.74      9.98 o 
   2   4   7      585.05      555.78      9.82 o 
   3   4   7     1233.67     1226.33     13.80 o 
   4   4   7        1.76        4.50      0.77 o 
   5   4   7      717.52      667.68      9.82 o 
   6   4   7      570.32      601.01      8.34 o 
   7   4   7      445.14      452.57      9.24 o 
   8   4   7      291.36      275.75      9.34 o 
   9   4   7      226.33      219.55      9.34 o 
  10   4   7      512.82      508.22     14.87 o 
  11   4   7       30.27       38.43      5.47 o 
  -9   5   7       24.00       21.38      4.67 o 
  -8   5   7      308.34      298.34     12.03 o 
  -7   5   7      285.81      287.55     13.37 o 
  -6   5   7     2707.87     2723.52     49.22 o 
  -5   5   7      325.45      350.59      8.57 o 
  -4   5   7       11.83       12.21      2.28 o 
  -3   5   7      927.48      972.94     16.71 o 
  -2   5   7      317.88      279.33      5.13 o 
  -1   5   7      666.51      752.41      9.47 o 
   0   5   7     3415.62     3149.97     30.35 o 
   1   5   7      180.59      195.56      4.19 o 
   2   5   7     1245.52     1139.19     13.19 o 
   3   5   7      358.97      325.43      7.65 o 
   4   5   7     8471.35     9084.16     80.88 o 
   5   5   7      346.17      347.14      5.80 o 
   6   5   7        7.77        8.51      1.55 o 
   7   5   7      363.42      385.82      8.53 o 
   8   5   7      705.71      689.13     12.78 o 
   9   5   7     2301.67     2262.69     38.06 o 
  10   5   7      183.98      202.71      9.34 o 
  11   5   7      452.91      473.76     15.80 o 
  -8   6   7      146.57      109.26     10.94 o 
  -7   6   7      570.40      565.67     16.33 o 
  -6   6   7      491.46      447.82     13.75 o 
  -5   6   7       15.61       11.11      3.04 o 
  -4   6   7      393.54      396.18     19.48 o 
  -3   6   7       27.76       18.94      1.78 o 
  -2   6   7        0.58        2.03      0.88 o 
  -1   6   7       41.98       38.59      2.28 o 
   0   6   7     1400.89     1343.03     15.10 o 
   1   6   7     1511.58     1530.01     16.81 o 
   2   6   7      378.76      386.58      6.32 o 
   3   6   7    18090.53    18408.73    159.98 o 
   4   6   7    16603.06    16991.21    148.11 o 
   5   6   7     2463.40     2444.54     24.62 o 
   6   6   7       36.95       31.01      2.50 o 
   7   6   7      389.11      382.67     12.34 o 
   8   6   7       85.14       95.77      6.25 o 
   9   6   7     1862.94     1833.54     25.83 o 
  10   6   7       15.31       12.76      3.44 o 
  11   6   7        0.63       -0.81      2.17 o 
  -8   7   7      309.93      276.17     15.19 o 
  -7   7   7       15.28       15.33      3.44 o 
  -6   7   7      492.46      475.94     14.16 o 
  -5   7   7      353.03      339.44     12.41 o 
  -4   7   7      175.45      185.06      5.72 o 
  -3   7   7      250.77      248.12      6.44 o 
  -2   7   7      433.67      415.80      8.57 o 
  -1   7   7      414.53      424.06      7.02 o 
   0   7   7     7939.27     7935.04     71.66 o 
   1   7   7       65.27       77.80      2.77 o 
   2   7   7      453.25      484.10      7.25 o 
   3   7   7      596.27      619.15      8.76 o 
   4   7   7     1839.28     1814.98     19.21 o 
   5   7   7      339.47      335.87      7.72 o 
   6   7   7      255.21      250.82      8.19 o 
   7   7   7        2.98        3.12      1.77 o 
   8   7   7      146.05      152.59      7.57 o 
   9   7   7       45.90       48.68      3.70 o 
  10   7   7       18.15       16.20      4.96 o 
  11   7   7       44.89       54.14      6.01 o 
  -8   8   7        1.57        2.60      2.92 o 
  -7   8   7      529.03      544.43     16.33 o 
  -6   8   7      158.52      159.52      8.59 o 
  -5   8   7       49.15       51.00      3.43 o 
  -4   8   7       29.76       30.25      2.83 o 
  -3   8   7        2.37        7.87      2.14 o 
  -2   8   7      115.57      113.95      4.64 o 
  -1   8   7     2654.73     2627.37     31.74 o 
   0   8   7      333.29      345.77      7.65 o 
   1   8   7      658.63      631.42      9.16 o 
   2   8   7      188.47      219.17      4.74 o 
   3   8   7       31.15       23.26      1.93 o 
   4   8   7      230.41      231.23      4.66 o 
   5   8   7      392.34      365.67     13.49 o 
   6   8   7      193.06      186.81      5.82 o 
   7   8   7       45.89       43.08      3.51 o 
   8   8   7        2.21        1.74      2.46 o 
   9   8   7      386.89      401.54     10.04 o 
  10   8   7       92.07       90.44      5.35 o 
  11   8   7      412.91      440.33     15.02 o 
  -7   9   7       12.62       14.18      3.80 o 
  -6   9   7      319.33      331.33     12.03 o 
  -5   9   7      179.53      160.12      8.81 o 
  -4   9   7        0.89       -0.81      1.40 o 
  -3   9   7      299.89      277.75      9.29 o 
  -2   9   7        1.01        0.77      1.04 o 
  -1   9   7       82.38       77.79      3.70 o 
   0   9   7       13.62        8.40      3.13 o 
   1   9   7     1026.74      970.06     15.35 o 
   2   9   7      551.41      503.66     10.51 o 
   3   9   7       12.74        6.60      1.31 o 
   4   9   7      381.41      357.49      8.36 o 
   5   9   7       62.57       60.06      3.56 o 
   6   9   7      371.89      335.34      8.42 o 
   7   9   7       61.35       55.93      8.30 o 
   8   9   7      228.40      231.26      8.50 o 
   9   9   7       85.54       79.19      4.91 o 
  10   9   7      512.50      517.36     16.69 o 
  11   9   7       67.57       63.82      5.12 o 
  -7  10   7      306.28      360.06     14.16 o 
  -6  10   7      157.54      166.11      8.99 o 
  -5  10   7      131.87      133.05      5.72 o 
  -4  10   7       18.77       21.36      2.81 o 
  -3  10   7      159.37      156.09      6.05 o 
  -2  10   7      158.28      155.63      6.28 o 
  -1  10   7      138.21      137.58      7.96 o 
   0  10   7      109.70       91.88      4.41 o 
   1  10   7      181.36      158.87      5.52 o 
   2  10   7      270.79      258.92     10.90 o 
   3  10   7      151.23      150.02      4.02 o 
   4  10   7      103.18      108.97      4.41 o 
   5  10   7        3.09        0.76      1.61 o 
   6  10   7      217.26      182.45      5.30 o 
   7  10   7      128.15      132.78      5.61 o 
   8  10   7      721.44      659.65     13.33 o 
   9  10   7     1072.75     1073.22     26.11 o 
  10  10   7       69.49       72.86      5.12 o 
  -6  11   7       64.57       61.95      8.51 o 
  -5  11   7      120.84      124.15      9.40 o 
  -4  11   7      368.03      384.88      9.99 o 
  -3  11   7       23.67       18.02      2.63 o 
  -2  11   7      665.74      647.38     15.83 o 
  -1  11   7        5.75        5.21      1.77 o 
   0  11   7        7.33        8.51      2.28 o 
   1  11   7      773.56      740.72     13.48 o 
   2  11   7     1371.07     1325.85     27.23 o 
   3  11   7     1220.96     1231.30     22.70 o 
   4  11   7      741.40      722.56     17.58 o 
   5  11   7       47.53       48.36      3.54 o 
   6  11   7      520.78      462.35     10.48 o 
   7  11   7       45.50       50.39      3.93 o 
   8  11   7       41.43       35.30      3.51 o 
   9  11   7      438.57      453.99     15.64 o 
  10  11   7      465.31      480.01     12.63 o 
  -6  12   7       21.19       21.72      3.69 o 
  -5  12   7        0.57       -0.46      1.55 o 
  -4  12   7       52.64       51.13      4.21 o 
  -3  12   7      328.07      320.52      9.28 o 
  -2  12   7      250.22      254.07      7.93 o 
  -1  12   7       16.04       17.35      2.63 o 
   0  12   7     1259.51     1267.60     20.01 o 
   1  12   7       26.90       16.98      2.50 o 
   2  12   7      652.08      644.13     12.62 o 
   3  12   7       57.07       71.28      5.54 o 
   4  12   7      646.31      622.10     15.88 o 
   5  12   7      872.61      863.27     15.33 o 
   6  12   7      477.24      444.47     10.69 o 
   7  12   7        1.49        0.13      1.48 o 
   8  12   7      480.82      433.27     11.23 o 
   9  12   7       27.57       31.70      3.70 o 
  10  12   7      203.00      220.37      8.42 o 
  -5  13   7       15.88       11.20      2.99 o 
  -4  13   7      168.62      177.33      7.46 o 
  -3  13   7     1881.81     1853.16     27.57 o 
  -2  13   7       42.11       45.91      3.93 o 
  -1  13   7     2718.91     2700.52     44.60 o 
   0  13   7      351.64      345.60      9.69 o 
   1  13   7      582.28      598.51     12.68 o 
   2  13   7      103.34      107.07      6.62 o 
   3  13   7       63.74       54.68      5.54 o 
   4  13   7      743.48      812.91     19.32 o 
   5  13   7      377.25      392.24     12.89 o 
   6  13   7      183.90      209.19     12.76 o 
   7  13   7        2.96        3.08      2.71 o 
   8  13   7        0.70        0.75      2.12 o 
   9  13   7      185.77      179.86      7.72 o 
  -4  14   7      301.59      327.53     12.45 o 
  -3  14   7      220.54      194.90      7.65 o 
  -2  14   7     1296.60     1308.86     21.95 o 
  -1  14   7       69.32       70.25      4.81 o 
   0  14   7       59.07       61.73      4.55 o 
   1  14   7      375.22      377.02     10.10 o 
   2  14   7       60.19       58.56      5.83 o 
   3  14   7      543.27      573.57     24.30 o 
   4  14   7       48.86       43.97      5.54 o 
   5  14   7       63.52       81.68     14.58 o 
   6  14   7        2.65        6.99      6.08 o 
   7  14   7       17.95       25.29      6.08 o 
   8  14   7      395.81      396.65     16.50 o 
  -3  15   7       82.91       93.76      5.82 o 
  -2  15   7        7.01        4.02      2.37 o 
  -1  15   7        0.85        0.56      1.87 o 
   0  15   7        4.52        6.68      3.87 o 
   1  15   7       13.76       12.49      4.38 o 
   2  15   7      284.76      268.79     11.39 o 
   3  15   7      575.91      601.52     23.09 o 
   4  15   7       25.13       25.37      4.67 o 
   5  15   7       42.89       46.23      9.11 o 
   6  15   7       30.52       22.90      4.67 o 
   7  15   7      436.68      404.90     15.02 o 
   8  15   7       75.86       58.68      6.40 o 
  -2  16   7       80.58       77.02      5.61 o 
  -1  16   7        6.92       11.86      3.37 o 
   0  16   7       45.24       42.47      9.15 o 
   1  16   7      108.12      105.97      9.72 o 
   2  16   7      132.96      132.53      8.46 o 
   3  16   7      136.32      163.06      9.34 o 
   4  16   7      237.19      279.65     12.44 o 
   5  16   7       32.30       27.82      5.54 o 
   6  16   7      405.62      436.25     15.88 o 
   7  16   7       60.22       64.85      7.27 o 
   0  17   7        2.95        1.46      2.43 o 
   1  17   7      425.00      420.71     16.06 o 
   2  17   7      109.53      113.24      8.46 o 
   3  17   7      944.62      959.43     34.63 o 
   4  17   7       30.91       24.18     10.94 o 
   5  17   7       90.82      102.35      8.46 o 
  -2 -11   8      109.49       92.37      6.87 o 
  -1 -11   8        4.33        7.90      3.44 o 
   0 -11   8       34.37       29.70      7.29 o 
   1 -11   8      101.38      116.66     10.94 o 
   2 -11   8       83.85       79.03     13.97 o 
  -4 -10   8      182.89      206.12     10.31 o 
  -3 -10   8        8.23        6.08      3.65 o 
  -2 -10   8        7.49        3.04      2.58 o 
  -1 -10   8       23.30       24.55      4.30 o 
   0 -10   8      160.35      151.50      9.72 o 
   1 -10   8      413.82      429.51     10.69 o 
   2 -10   8        5.52        3.24      2.10 o 
   3 -10   8      117.28      116.61      9.11 o 
   4 -10   8      175.70      190.74     10.33 o 
  -5  -9   8       24.78       23.66      4.30 o 
  -4  -9   8      593.50      613.37     17.60 o 
  -3  -9   8      622.98      684.80     14.46 o 
  -2  -9   8      133.09      149.51      7.73 o 
  -1  -9   8        0.19        5.47      2.58 o 
   0  -9   8      281.26      253.37     10.31 o 
   1  -9   8      246.28      233.35     11.16 o 
   2  -9   8      502.97      484.09     11.18 o 
   3  -9   8       27.84       20.66      4.86 o 
   4  -9   8      825.14      836.61     20.57 o 
   5  -9   8      113.73      107.98      7.27 o 
   6  -9   8       39.98       32.76      6.08 o 
  -6  -8   8      175.79      187.80     21.87 o 
  -5  -8   8      131.00      137.95      8.59 o 
  -4  -8   8      423.20      404.78     13.67 o 
  -3  -8   8       49.24       57.94      4.21 o 
  -2  -8   8      265.53      244.93      7.72 o 
  -1  -8   8      144.84      156.77      7.73 o 
   0  -8   8     1132.28     1075.83     33.42 o 
   1  -8   8       82.93       77.07      5.85 o 
   2  -8   8       12.33       12.51      2.28 o 
   3  -8   8     1246.57     1192.33     23.54 o 
   4  -8   8      356.91      337.92     24.04 o 
   5  -8   8       37.72       30.72      5.93 o 
   6  -8   8       95.04       90.63      6.87 o 
   7  -8   8       67.35       66.55      6.40 o 
  -6  -7   8        1.00        2.43      2.58 o 
  -5  -7   8      157.88      165.93      8.59 o 
  -4  -7   8      241.40      260.81      9.92 o 
  -3  -7   8       21.51       20.71      2.81 o 
  -2  -7   8      392.87      426.07     16.79 o 
  -1  -7   8      111.16      108.80      4.81 o 
   0  -7   8      731.33      763.09     17.60 o 
   1  -7   8      254.03      241.89      6.95 o 
   2  -7   8      445.10      407.42      9.77 o 
   3  -7   8     1265.10     1247.04     19.84 o 
   4  -7   8     1129.53      971.75     17.30 o 
   5  -7   8       48.27       54.90      4.21 o 
   6  -7   8      200.11      204.04      8.85 o 
   7  -7   8       24.46       21.18      4.30 o 
  -7  -6   8       98.84      104.19      7.73 o 
  -6  -6   8      780.86      816.99     26.13 o 
  -5  -6   8       42.48       40.72      5.16 o 
  -4  -6   8      102.71      100.82      5.35 o 
  -3  -6   8      429.19      457.27     10.74 o 
  -2  -6   8       67.11       61.45      4.17 o 
  -1  -6   8      241.73      221.26      6.95 o 
   0  -6   8      626.71      624.04     11.26 o 
   1  -6   8      537.20      532.09     10.88 o 
   2  -6   8       43.13       51.23      3.96 o 
   3  -6   8       57.05       58.54      3.93 o 
   4  -6   8       37.49       43.55      4.34 o 
   5  -6   8      170.00      172.29      6.52 o 
   6  -6   8       72.40       62.22      4.41 o 
   7  -6   8      199.31      203.08      7.46 o 
   8  -6   8      247.16      273.12     15.80 o 
  -7  -5   8      402.09      434.08     15.02 o 
  -6  -5   8        4.37        0.97      2.02 o 
  -5  -5   8       13.15       14.81      2.50 o 
  -4  -5   8     1548.26     1554.14     23.34 o 
  -3  -5   8       68.10       77.79      4.59 o 
  -2  -5   8      103.42      106.71      4.64 o 
  -1  -5   8     2708.62     2687.71     33.62 o 
   0  -5   8     4115.27     4014.89     37.18 o 
   1  -5   8      755.92      748.87     12.69 o 
   2  -5   8      139.14      122.37      4.64 o 
   3  -5   8       26.15       24.86      2.50 o 
   4  -5   8      504.78      466.26     10.48 o 
   5  -5   8      172.03      178.29      6.79 o 
   6  -5   8       25.31       28.33      3.22 o 
   7  -5   8       21.20       28.96      3.51 o 
   8  -5   8       37.23       33.47      3.93 o 
   9  -5   8      253.37      254.93      9.24 o 
  -8  -4   8        5.17        6.68      3.44 o 
  -7  -4   8       29.77       31.27      8.51 o 
  -6  -4   8      756.85      751.17     19.32 o 
  -5  -4   8       47.26       57.73      4.21 o 
  -4  -4   8      374.24      373.16      9.34 o 
  -3  -4   8       91.26       76.57      4.21 o 
  -2  -4   8     1254.55     1221.20     18.41 o 
  -1  -4   8      562.04      558.21     10.48 o 
   0  -4   8      524.04      483.33      7.72 o 
   1  -4   8      623.99      621.53      8.96 o 
   2  -4   8       78.22       74.75      3.70 o 
   3  -4   8      142.58      143.66      5.35 o 
   4  -4   8        2.12       -0.30      0.99 o 
   5  -4   8      168.92      157.74      6.05 o 
   6  -4   8     1008.34      981.86     17.01 o 
   7  -4   8       38.81       37.14      3.70 o 
   8  -4   8       84.28       74.70      5.12 o 
   9  -4   8        9.62       13.86      2.99 o 
  -8  -3   8        0.21        0.61      2.58 o 
  -7  -3   8       21.80       16.83      3.80 o 
  -6  -3   8      511.26      485.22     11.68 o 
  -5  -3   8      960.59      873.56     15.89 o 
  -4  -3   8      791.63      755.57     14.00 o 
  -3  -3   8      805.45      789.14     14.00 o 
  -2  -3   8     1470.28     1496.68     20.98 o 
  -1  -3   8     1420.44     1428.52     19.82 o 
   0  -3   8      535.56      565.37      8.34 o 
   1  -3   8       50.61       53.79      2.21 o 
   2  -3   8      369.73      396.74     11.89 o 
   3  -3   8      877.82      816.95     13.71 o 
   4  -3   8      585.03      592.82     11.59 o 
   5  -3   8     2080.51     2026.56     27.48 o 
   6  -3   8     1621.32     1610.40     23.72 o 
   7  -3   8       40.31       38.60      3.70 o 
   8  -3   8       38.99       47.33      4.09 o 
   9  -3   8      180.41      190.34      7.40 o 
  10  -3   8      118.12      112.81      8.13 o 
  -8  -2   8        6.60        5.56      7.90 o 
  -7  -2   8      442.20      435.25     14.16 o 
  -6  -2   8      362.43      326.24      9.07 o 
  -5  -2   8        0.85        1.22      1.55 o 
  -4  -2   8      588.10      591.32     11.89 o 
  -3  -2   8      246.43      189.58     11.17 o 
  -2  -2   8     1154.01     1093.08     20.20 o 
  -1  -2   8       81.42       74.87      3.51 o 
   0  -2   8     1906.44     1826.94     19.22 o 
   1  -2   8      539.70      517.27      7.53 o 
   2  -2   8      290.00      238.55      5.88 o 
   3  -2   8      731.67      704.17     12.07 o 
   4  -2   8     1856.42     1743.22     23.26 o 
   5  -2   8      171.25      179.60     10.94 o 
   6  -2   8        5.48        3.65      1.55 o 
   7  -2   8       13.76       14.49      2.56 o 
   8  -2   8      228.02      219.07     13.25 o 
   9  -2   8      911.33      944.22     17.64 o 
  10  -2   8       64.66       80.08      6.71 o 
  -8  -1   8        0.40        0.73      2.43 o 
  -7  -1   8      343.84      340.89      9.77 o 
  -6  -1   8      608.86      630.12     13.08 o 
  -5  -1   8      943.88      946.73     16.59 o 
  -4  -1   8      418.74      406.62      9.57 o 
  -3  -1   8     1012.75     1044.31     16.36 o 
  -2  -1   8      427.67      410.19      8.63 o 
  -1  -1   8       57.12       50.72      2.81 o 
   0  -1   8      654.96      633.85     10.21 o 
   1  -1   8      489.54      483.55      7.10 o 
   2  -1   8      125.80      116.85      4.09 o 
   3  -1   8      176.42      193.59      5.52 o 
   4  -1   8       15.62       11.28      1.62 o 
   5  -1   8     1862.74     1733.74     23.72 o 
   6  -1   8      157.04      164.90      7.07 o 
   7  -1   8     1042.66     1069.77     17.64 o 
   8  -1   8     2926.16     3024.03     38.44 o 
   9  -1   8       81.16       81.82      6.40 o 
  10  -1   8      190.68      179.79      9.34 o 
  -8   0   8       94.16      101.97     15.19 o 
  -7   0   8      320.89      284.80      8.87 o 
  -6   0   8      260.88      261.57      7.93 o 
  -5   0   8       57.17       67.82      3.65 o 
  -4   0   8        3.75        2.43      1.72 o 
  -3   0   8       15.85       24.55      2.64 o 
  -2   0   8     5110.99     5216.65     57.96 o 
  -1   0   8     1861.33     1823.51     27.38 o 
   0   0   8      851.72      942.00     12.33 o 
   1   0   8      730.95      725.03      8.96 o 
   2   0   8      956.88      891.07     10.72 o 
   3   0   8     2184.29     2277.38     27.67 o 
   4   0   8      254.35      265.30      6.38 o 
   5   0   8      578.42      642.82     11.52 o 
   6   0   8      782.98      783.21     13.39 o 
   7   0   8       74.65       79.10      8.85 o 
   8   0   8      624.89      645.94     12.94 o 
   9   0   8      548.50      538.72     49.82 o 
  10   0   8       11.72       10.26      3.80 o 
  11   0   8       28.33       30.14      5.54 o 
  -9   1   8        0.37        0.61      2.58 o 
  -8   1   8      408.87      402.89     14.76 o 
  -7   1   8      336.04      343.62     10.38 o 
  -6   1   8      809.05      830.30     16.25 o 
  -5   1   8      151.85      144.24      5.61 o 
  -4   1   8       16.61       18.86      2.50 o 
  -3   1   8      153.19      151.92      4.91 o 
  -2   1   8      376.83      356.65      7.72 o 
  -1   1   8     2277.23     2395.86     28.75 o 
   0   1   8        0.89        0.30      0.61 o 
   1   1   8     5251.79     5201.58     47.69 o 
   2   1   8      278.83      270.13      4.71 o 
   3   1   8        0.46        1.56      0.70 o 
   4   1   8     1734.78     1828.85     23.18 o 
   5   1   8       51.40       56.15      3.11 o 
   6   1   8      973.13     1033.56     15.78 o 
   7   1   8      186.87      196.38      6.38 o 
   8   1   8        9.04        8.51      1.87 o 
   9   1   8       85.79       75.02      5.83 o 
  10   1   8      174.12      174.83     16.41 o 
  11   1   8       10.36       13.12      4.04 o 
  -9   2   8        3.71        6.25      3.04 o 
  -8   2   8      186.51      196.74     10.00 o 
  -7   2   8      170.63      180.53      8.15 o 
  -6   2   8      312.29      323.06      8.64 o 
  -5   2   8     1574.07     1572.94     22.91 o 
  -4   2   8      477.58      489.02     10.27 o 
  -3   2   8      767.86      737.28     12.63 o 
  -2   2   8       88.05      118.70      4.21 o 
  -1   2   8       25.36       33.27      2.76 o 
   0   2   8      263.49      273.92      4.66 o 
   1   2   8     2818.14     3068.66     29.49 o 
   2   2   8      275.26      306.42      8.59 o 
   3   2   8      931.00      816.50     10.16 o 
   4   2   8      965.84      953.66     14.10 o 
   5   2   8       86.95       70.80      3.11 o 
   6   2   8      122.01      107.12      4.09 o 
   7   2   8      553.41      562.44     10.81 o 
   8   2   8        7.24        4.05      2.17 o 
   9   2   8     1121.84     1098.03     23.52 o 
  10   2   8        1.27       -0.81      2.43 o 
  11   2   8        0.72       -0.35      2.92 o 
  -8   3   8      192.11      186.95      7.46 o 
  -7   3   8        6.64        6.08      2.10 o 
  -6   3   8      394.56      418.55     10.27 o 
  -5   3   8      275.96      262.82      7.46 o 
  -4   3   8       50.51       51.37      3.22 o 
  -3   3   8       90.47       71.07      3.70 o 
  -2   3   8       62.07       61.29      3.22 o 
  -1   3   8       26.05       29.90      3.54 o 
   0   3   8      252.26      214.62      4.01 o 
   1   3   8     1005.50     1054.60     12.20 o 
   2   3   8     2111.89     2129.18     21.79 o 
   3   3   8        9.26       14.52      1.31 o 
   4   3   8       89.05       68.40      2.62 o 
   5   3   8      351.17      339.50      7.02 o 
   6   3   8      828.60      799.01     10.59 o 
   7   3   8       25.79       20.95      2.37 o 
   8   3   8        2.46        1.94      2.02 o 
   9   3   8       43.75       42.39      5.47 o 
  10   3   8      242.99      229.60     32.81 o 
  11   3   8      283.49      291.09     15.80 o 
  -8   4   8       86.23       93.28      7.27 o 
  -7   4   8     1022.13      969.70     34.03 o 
  -6   4   8      268.64      264.18      8.16 o 
  -5   4   8     1502.14     1524.37     28.23 o 
  -4   4   8      614.35      612.15     11.68 o 
  -3   4   8      108.50       94.00      3.93 o 
  -2   4   8       52.23       58.06      1.94 o 
  -1   4   8     1727.38     1642.59     19.97 o 
   0   4   8        0.04        1.39      0.75 o 
   1   4   8     1262.22     1296.99     14.38 o 
   2   4   8      621.24      674.40      9.47 o 
   3   4   8     5559.63     5767.87     53.08 o 
   4   4   8      116.18      126.60      3.39 o 
   5   4   8      468.20      450.25      9.30 o 
   6   4   8       19.44       25.82      3.42 o 
   7   4   8       47.53       42.83      3.80 o 
   8   4   8       72.06       64.39     11.54 o 
   9   4   8       44.33       46.47      4.94 o 
  10   4   8       55.03       53.89      5.83 o 
  11   4   8      267.48      303.70     20.05 o 
  -8   5   8      740.69      687.50     19.32 o 
  -7   5   8      610.94      637.60     17.60 o 
  -6   5   8      135.28      136.50     13.97 o 
  -5   5   8     1337.70     1296.23     19.84 o 
  -4   5   8      467.92      477.44     12.35 o 
  -3   5   8      215.28      226.14      4.74 o 
  -2   5   8      726.12      696.33      9.35 o 
  -1   5   8        0.49        0.87      0.67 o 
   0   5   8      671.69      637.14      8.61 o 
   1   5   8      192.22      187.96      5.53 o 
   2   5   8     2343.62     2241.95     23.19 o 
   3   5   8       34.88       41.83      2.43 o 
   4   5   8      678.06      827.72     10.57 o 
   5   5   8       89.95      111.99      3.39 o 
   6   5   8       13.30       12.69      1.43 o 
   7   5   8      390.68      377.39      8.53 o 
   8   5   8      206.89      211.80      8.46 o 
   9   5   8        0.34       -0.49      2.02 o 
  10   5   8      236.29      249.46     12.76 o 
  11   5   8        7.96        2.89      5.47 o 
  -8   6   8     1545.07     1533.65     31.79 o 
  -7   6   8      826.43      819.10     20.62 o 
  -6   6   8      119.67      114.01      6.87 o 
  -5   6   8      638.61      597.96     15.47 o 
  -4   6   8      676.00      599.83     20.66 o 
  -3   6   8       12.49       12.15      1.43 o 
  -2   6   8        0.38        0.17      0.75 o 
  -1   6   8     6575.21     6503.66     59.64 o 
   0   6   8      564.89      575.76      8.24 o 
   1   6   8      785.34      720.58      9.64 o 
   2   6   8      230.47      234.85      4.89 o 
   3   6   8      432.67      431.28      6.97 o 
   4   6   8    12021.14    12311.57    108.80 o 
   5   6   8      115.32      141.07      3.82 o 
   6   6   8        0.52        4.56      1.79 o 
   7   6   8      900.15      899.50     14.89 o 
   8   6   8      369.88      369.42     13.18 o 
   9   6   8     2441.77     2415.96     40.28 o 
  10   6   8       46.88       44.81      5.54 o 
  11   6   8      626.93      654.47     18.34 o 
  -8   7   8      227.10      222.39     11.17 o 
  -7   7   8      336.17      303.19     12.03 o 
  -6   7   8      560.32      551.90     15.88 o 
  -5   7   8       21.51       25.21      3.80 o 
  -4   7   8      241.24      233.32      9.45 o 
  -3   7   8      153.92      145.20      6.16 o 
  -2   7   8       66.77       67.35      3.56 o 
  -1   7   8      176.29      166.58      3.86 o 
   0   7   8        0.74        0.20      0.94 o 
   1   7   8      435.06      436.71      7.19 o 
   2   7   8      223.86      204.42      4.80 o 
   3   7   8       50.23       46.78      2.81 o 
   4   7   8        2.36        5.23      1.43 o 
   5   7   8      162.70      157.89      8.86 o 
   6   7   8        4.47        6.43      2.38 o 
   7   7   8     1909.61     1863.03     32.90 o 
   8   7   8      325.61      333.98      8.82 o 
   9   7   8      217.39      228.77      7.40 o 
  10   7   8      593.74      601.52     28.56 o 
  11   7   8       87.75       82.27      7.27 o 
  -7   8   8       41.44       50.61      6.01 o 
  -6   8   8       29.34       34.28      7.29 o 
  -5   8   8      192.48      232.48      9.85 o 
  -4   8   8        0.61        1.62      1.40 o 
  -3   8   8      357.32      337.10      9.28 o 
  -2   8   8      678.43      655.24     11.79 o 
  -1   8   8      205.93      182.80      5.52 o 
   0   8   8     2086.09     2148.81     22.65 o 
   1   8   8      889.98      830.55     10.94 o 
   2   8   8      924.12      945.50     12.09 o 
   3   8   8        1.48        3.65      1.22 o 
   4   8   8       47.61       44.83      3.51 o 
   5   8   8     2288.30     2388.07     29.93 o 
   6   8   8       29.85       40.31      3.22 o 
   7   8   8      276.69      268.38      7.23 o 
   8   8   8      164.64      173.89      6.52 o 
   9   8   8      120.56      116.76      5.27 o 
  10   8   8      619.06      639.42     17.98 o 
  11   8   8      356.76      377.76     13.67 o 
  -7   9   8      788.83      862.79     31.59 o 
  -6   9   8       32.76       27.46      4.30 o 
  -5   9   8      272.90      244.86     10.31 o 
  -4   9   8       32.92       31.59      3.22 o 
  -3   9   8      688.84      678.89     12.69 o 
  -2   9   8      749.71      750.28     13.21 o 
  -1   9   8       68.98       63.43      3.70 o 
   0   9   8       25.76       31.55      3.71 o 
   1   9   8        0.97        0.76      1.61 o 
   2   9   8       70.74       68.72      3.00 o 
   3   9   8      442.34      417.72     10.70 o 
   4   9   8     2238.62     2237.00     23.76 o 
   5   9   8        9.21       13.55      2.10 o 
   6   9   8       17.94       15.72      2.50 o 
   7   9   8      102.69      103.90      4.91 o 
   8   9   8       40.68       47.71      4.79 o 
   9   9   8      642.78      618.18     13.29 o 
  10   9   8      268.93      277.14      9.07 o 
  11   9   8      167.33      177.84      9.85 o 
  -7  10   8      113.19       99.37      8.13 o 
  -6  10   8       34.73       26.42     10.33 o 
  -5  10   8     1126.03     1038.84     57.11 o 
  -4  10   8        8.47       12.27      2.50 o 
  -3  10   8       93.79       88.91      4.64 o 
  -2  10   8      448.50      427.79      9.77 o 
  -1  10   8       11.58       13.40      2.28 o 
   0  10   8      601.09      558.13     11.36 o 
   1  10   8        6.63        8.77      1.87 o 
   2  10   8       13.36       19.22      2.63 o 
   3  10   8        0.65        0.78      0.96 o 
   4  10   8     1362.81     1333.43     19.62 o 
   5  10   8      531.64      518.32     10.74 o 
   6  10   8      191.91      210.39      6.76 o 
   7  10   8       11.57       12.03      2.50 o 
   8  10   8     1467.93     1479.34     22.89 o 
   9  10   8      125.34      128.41      6.31 o 
  10  10   8      304.35      286.10      9.34 o 
  -6  11   8        2.08        3.04      3.44 o 
  -5  11   8      232.96      212.97      7.65 o 
  -4  11   8      199.86      200.85      7.46 o 
  -3  11   8      918.22      821.00     15.58 o 
  -2  11   8       28.99       29.88      6.76 o 
  -1  11   8     1780.87     1728.11     24.48 o 
   0  11   8      264.45      263.02      8.18 o 
   1  11   8     1664.81     1646.80     28.88 o 
   2  11   8      696.68      656.99     12.47 o 
   3  11   8      746.05      757.57     13.18 o 
   4  11   8      466.25      467.60     10.37 o 
   5  11   8       51.91       52.38      3.70 o 
   6  11   8      314.60      270.73     13.24 o 
   7  11   8      148.07      142.68      6.42 o 
   8  11   8        3.93        3.24      2.10 o 
   9  11   8       88.90       94.82      5.61 o 
  10  11   8      745.84      731.10     15.66 o 
  -6  12   8      395.05      462.59     19.44 o 
  -5  12   8       10.06       12.90      3.26 o 
  -4  12   8      295.19      315.52      9.57 o 
  -3  12   8       76.43       86.50      5.00 o 
  -2  12   8        1.83        4.75      2.28 o 
  -1  12   8      169.66      157.89      6.24 o 
   0  12   8     1594.88     1567.82     23.28 o 
   1  12   8       23.59       17.32      2.63 o 
   2  12   8       47.31       51.34      3.47 o 
   3  12   8      324.97      343.52     11.58 o 
   4  12   8      166.17      142.72      7.27 o 
   5  12   8       24.74       24.56      3.22 o 
   6  12   8     1859.27     1771.93     25.94 o 
   7  12   8        0.26       -1.62      2.10 o 
   8  12   8        3.47        2.87      2.40 o 
   9  12   8       23.26       24.66      3.70 o 
  10  12   8       94.47      113.11      9.43 o 
  -5  13   8      311.96      343.02     10.69 o 
  -4  13   8       32.46       38.78      4.89 o 
  -3  13   8      172.97      190.18      7.46 o 
  -2  13   8        1.33       -0.30      1.55 o 
  -1  13   8       56.82       60.41      4.41 o 
   0  13   8       90.74       82.97      4.94 o 
   1  13   8       65.85       63.03      4.55 o 
   2  13   8      723.08      716.59     23.29 o 
   3  13   8      268.41      270.48     22.48 o 
   4  13   8       34.66       36.11      5.16 o 
   5  13   8     1360.91     1363.60     27.06 o 
   6  13   8      507.72      479.03     17.62 o 
   7  13   8       35.46       30.19      3.97 o 
   8  13   8      358.50      341.39     13.44 o 
   9  13   8       41.54       47.53      4.07 o 
  -4  14   8       48.46       45.44      4.98 o 
  -3  14   8      255.01      278.45      9.28 o 
  -2  14   8       91.47       78.92      6.32 o 
  -1  14   8      156.62      148.97      6.99 o 
   0  14   8      180.07      180.73     10.52 o 
   1  14   8      149.61      156.77      6.88 o 
   2  14   8      255.54      259.03     11.07 o 
   3  14   8       54.31       58.06      5.54 o 
   4  14   8      171.98      187.09      9.72 o 
   5  14   8      110.54       84.94      9.72 o 
   6  14   8      376.67      378.75     13.30 o 
   7  14   8       95.35      102.75     15.19 o 
   8  14   8       36.84       38.75      5.54 o 
   9  14   8      145.03      151.45      7.23 o 
  -3  15   8        4.84        1.68      2.37 o 
  -2  15   8      610.37      600.20     14.00 o 
  -1  15   8       74.06       68.63      7.02 o 
   0  15   8       21.91       20.15      3.47 o 
   1  15   8     1559.16     1569.59     27.89 o 
   2  15   8      119.02      116.65      8.13 o 
   3  15   8       12.23       10.40      3.80 o 
   4  15   8       99.36      125.53      8.13 o 
   5  15   8      619.85      632.02     18.46 o 
   6  15   8      321.63      355.42     29.77 o 
   7  15   8        0.79       -0.69      2.92 o 
   8  15   8      391.86      427.75     15.47 o 
  -2  16   8        0.22        0.84      2.37 o 
  -1  16   8      250.70      262.36      9.52 o 
   0  16   8      260.14      262.34      8.97 o 
   1  16   8      245.27      259.68     24.30 o 
   2  16   8        0.58        2.70      3.80 o 
   3  16   8        3.77        6.89      3.80 o 
   4  16   8       82.76       67.49      6.87 o 
   5  16   8      353.07      343.22     13.67 o 
   6  16   8       22.55       25.47      4.94 o 
   7  16   8        0.93       -2.13      3.13 o 
   0  17   8      567.91      572.05     21.70 o 
   1  17   8       90.64      107.74      8.75 o 
   2  17   8      297.76      349.17     22.48 o 
   3  17   8      252.79      252.89     15.19 o 
   4  17   8      342.31      355.47     14.53 o 
   5  17   8      114.88      127.25      8.99 o 
  -2 -10   9       33.18       32.55      4.67 o 
  -1 -10   9        4.88       10.33      3.44 o 
   0 -10   9      236.54      215.05     18.23 o 
   1 -10   9      112.42      128.86      7.73 o 
   2 -10   9      453.59      502.97     34.03 o 
   3 -10   9       56.95       85.86      6.68 o 
  -4  -9   9        0.62        1.04      2.92 o 
  -3  -9   9       63.74       62.59      6.01 o 
  -2  -9   9        0.75        5.47      2.58 o 
  -1  -9   9      467.42      506.67     15.02 o 
   0  -9   9        0.18        2.84      2.10 o 
   1  -9   9       47.43       38.07      5.47 o 
   2  -9   9      132.65      119.44      5.82 o 
   3  -9   9      164.07      177.11      6.76 o 
   4  -9   9       54.74       56.78      5.54 o 
   5  -9   9      131.20      116.97      7.73 o 
  -5  -8   9      296.38      320.07     16.41 o 
  -4  -8   9        8.64        4.51      6.68 o 
  -3  -8   9        6.81        1.74      1.84 o 
  -2  -8   9      211.62      199.88     18.84 o 
  -1  -8   9        1.24        1.46      2.02 o 
   0  -8   9      637.50      643.30     13.79 o 
   1  -8   9        0.32        0.73      2.02 o 
   2  -8   9      774.21      741.24     14.42 o 
   3  -8   9       42.00       41.06      3.93 o 
   4  -8   9       68.91       65.29      4.81 o 
   5  -8   9       17.94       24.65      3.70 o 
   6  -8   9       83.80       87.65      7.27 o 
  -6  -7   9      164.45      190.27     10.31 o 
  -5  -7   9        6.19        3.12      3.65 o 
  -4  -7   9      150.16      149.37      6.76 o 
  -3  -7   9      498.32      511.65     14.33 o 
  -2  -7   9      250.69      242.34      8.43 o 
  -1  -7   9       61.08       58.35      5.16 o 
   0  -7   9        0.28       -1.22      1.72 o 
   1  -7   9     1989.04     1901.01     40.71 o 
   2  -7   9        1.79        3.34      1.55 o 
   3  -7   9      887.58      849.90     16.04 o 
   4  -7   9      117.10      119.59      5.61 o 
   5  -7   9      382.64      370.58     10.27 o 
   6  -7   9      275.87      250.51      8.87 o 
   7  -7   9      453.05      470.81     22.48 o 
  -6  -6   9        1.11        1.04      2.92 o 
  -5  -6   9       58.21       48.98      5.54 o 
  -4  -6   9      282.71      308.02      9.07 o 
  -3  -6   9        5.35        8.91      2.10 o 
  -2  -6   9       21.85       14.00      2.50 o 
  -1  -6   9      369.40      367.83      9.07 o 
   0  -6   9      415.77      428.54     12.44 o 
   1  -6   9     1185.65     1157.08     18.04 o 
   2  -6   9      394.06      395.10     11.21 o 
   3  -6   9      105.88       87.68      4.64 o 
   4  -6   9        1.32        1.52      1.79 o 
   5  -6   9        9.23        5.27      2.10 o 
   6  -6   9     1420.68     1380.48     22.87 o 
   7  -6   9        3.61        3.24      2.10 o 
   8  -6   9      229.71      232.20     10.72 o 
  -7  -5   9      126.16      109.38      8.59 o 
  -6  -5   9        5.55        3.04      3.04 o 
  -5  -5   9      463.29      435.80     11.18 o 
  -4  -5   9        1.03        1.82      1.58 o 
  -3  -5   9      217.58      218.74      8.59 o 
  -2  -5   9       84.87       77.65      6.04 o 
  -1  -5   9      154.95      171.56      6.05 o 
   0  -5   9     1722.16     1696.12     41.32 o 
   1  -5   9      168.21      173.02      5.72 o 
   2  -5   9     3569.81     3528.86     42.22 o 
   3  -5   9      164.86      180.24      9.36 o 
   4  -5   9      131.48      142.80      5.52 o 
   5  -5   9      695.83      646.46     13.29 o 
   6  -5   9       12.46       17.39      2.99 o 
   7  -5   9     1288.29     1297.44     50.21 o 
   8  -5   9      208.29      204.86      8.16 o 
  -7  -4   9      529.60      573.29     23.09 o 
  -6  -4   9       63.20       64.08      6.01 o 
  -5  -4   9       31.37       35.98      3.70 o 
  -4  -4   9       86.66      114.29      6.29 o 
  -3  -4   9      120.19      109.41      5.45 o 
  -2  -4   9      381.37      380.42     16.88 o 
  -1  -4   9      105.80      109.65      6.24 o 
   0  -4   9      608.95      584.77     11.08 o 
   1  -4   9        0.62        0.49      0.92 o 
   2  -4   9       17.44       17.21      2.50 o 
   3  -4   9      542.10      531.21     10.88 o 
   4  -4   9       81.02       77.69      5.99 o 
   5  -4   9       14.74       10.98      2.28 o 
   6  -4   9     1107.68     1069.53     18.60 o 
   7  -4   9      749.55      760.07     15.40 o 
   8  -4   9        1.13        1.22      2.10 o 
   9  -4   9      112.06      129.71      6.52 o 
  -7  -3   9        0.50        2.43      2.58 o 
  -6  -3   9      151.29      157.33      6.76 o 
  -5  -3   9      208.13      233.81      8.76 o 
  -4  -3   9       82.63       83.69     10.06 o 
  -3  -3   9       15.02       15.65      2.28 o 
  -2  -3   9     1686.07     1599.97     22.89 o 
  -1  -3   9        8.34       11.62      2.74 o 
   0  -3   9     1791.96     1876.82     24.90 o 
   1  -3   9     1272.55     1349.71     15.88 o 
   2  -3   9        8.31        5.71      2.21 o 
   3  -3   9      123.38      130.59      4.81 o 
   4  -3   9        9.13       10.98      2.10 o 
   5  -3   9      225.22      225.86      6.95 o 
   6  -3   9        8.44        5.67      2.10 o 
   7  -3   9      834.42      806.58     15.78 o 
   8  -3   9      487.63      494.68     11.97 o 
   9  -3   9      180.28      176.08     10.57 o 
  -8  -2   9       96.48      118.55     17.01 o 
  -7  -2   9      250.36      251.72     13.97 o 
  -6  -2   9      123.34      119.77      7.27 o 
  -5  -2   9     1369.93     1266.97     21.02 o 
  -4  -2   9      174.22      187.59      6.52 o 
  -3  -2   9        1.49        2.84      1.53 o 
  -2  -2   9      697.50      706.74     12.85 o 
  -1  -2   9      155.51      146.19      5.24 o 
   0  -2   9     3426.14     3272.25     39.18 o 
   1  -2   9     1792.08     1861.09     19.98 o 
   2  -2   9     1774.46     1792.55     23.18 o 
   3  -2   9     1273.35     1237.97     18.13 o 
   4  -2   9      712.05      704.28     12.78 o 
   5  -2   9      124.33      123.39      5.12 o 
   6  -2   9      266.47      285.09      8.11 o 
   7  -2   9       90.47       89.89      4.81 o 
   8  -2   9      299.94      304.97     10.03 o 
   9  -2   9       15.87       11.34      2.81 o 
  10  -2   9      163.81      167.49      9.63 o 
  -8  -1   9        6.66        5.56      2.92 o 
  -7  -1   9      305.07      308.32      9.57 o 
  -6  -1   9      770.31      774.58     15.40 o 
  -5  -1   9     1107.16     1026.22     20.76 o 
  -4  -1   9      647.12      593.97     12.15 o 
  -3  -1   9        8.05        8.51      2.10 o 
  -2  -1   9      350.85      316.72     12.50 o 
  -1  -1   9        0.28       -0.91      1.07 o 
   0  -1   9     1373.56     1340.75     23.11 o 
   1  -1   9       39.77       33.51      2.06 o 
   2  -1   9     1501.42     1428.56     19.25 o 
   3  -1   9        8.10        2.73      1.22 o 
   4  -1   9     1814.32     1808.68     25.38 o 
   5  -1   9      316.57      333.92      8.26 o 
   6  -1   9      225.89      228.20      9.51 o 
   7  -1   9      227.21      213.84      7.10 o 
   8  -1   9      133.47      133.63      8.87 o 
   9  -1   9      265.83      272.57     10.11 o 
  10  -1   9      426.77      458.70     15.18 o 
  -8   0   9        8.31        2.78      2.92 o 
  -7   0   9      442.40      426.84     11.23 o 
  -6   0   9       89.46       90.61      5.32 o 
  -5   0   9      944.35      955.00     16.84 o 
  -4   0   9     1396.38     1247.13     19.64 o 
  -3   0   9     1076.28     1010.82     16.36 o 
  -2   0   9      381.31      369.97      8.42 o 
  -1   0   9      511.51      534.39     19.12 o 
   0   0   9       39.42       40.41      1.74 o 
   1   0   9      649.27      619.39      8.34 o 
   2   0   9     1403.69     1444.24     15.88 o 
   3   0   9       21.01       16.10      1.66 o 
   4   0   9        7.24        4.10      1.55 o 
   5   0   9        1.38        0.22      1.09 o 
   6   0   9       82.75       89.64      4.55 o 
   7   0   9       15.30       16.26      2.47 o 
   8   0   9       12.45       12.16      2.37 o 
   9   0   9      727.54      733.57     24.91 o 
  10   0   9        5.22        5.16      3.13 o 
  -8   1   9       24.30       25.75      4.30 o 
  -7   1   9      746.02      747.49     22.02 o 
  -6   1   9       70.88       65.81      8.55 o 
  -5   1   9      167.73      177.90      6.52 o 
  -4   1   9       56.79       64.32      5.14 o 
  -3   1   9      243.56      227.78      6.52 o 
  -2   1   9       60.45       60.90      3.69 o 
  -1   1   9       11.75       20.94      3.22 o 
   0   1   9       35.77       18.81      1.05 o 
   1   1   9      139.69      140.61      3.50 o 
   2   1   9      697.56      648.92      8.77 o 
   3   1   9        7.89       11.13      0.97 o 
   4   1   9     5406.52     5430.48     59.66 o 
   5   1   9      264.74      292.55      7.55 o 
   6   1   9       39.63       33.84      3.11 o 
   7   1   9       50.81       55.34      5.29 o 
   8   1   9      758.35      734.90     13.81 o 
   9   1   9     1815.45     1793.09     35.85 o 
  10   1   9     1120.79     1176.66     26.27 o 
  11   1   9       17.91       20.31      4.86 o 
  -8   2   9       16.24       19.59      3.51 o 
  -7   2   9      151.62      157.79      6.76 o 
  -6   2   9        8.20        8.62      2.28 o 
  -5   2   9      167.64      173.28      6.31 o 
  -4   2   9      170.32      172.24      6.05 o 
  -3   2   9      178.24      180.71      5.82 o 
  -2   2   9     1867.77     1769.54     23.61 o 
  -1   2   9       18.65        9.25      1.40 o 
   0   2   9     2236.55     2204.12     22.45 o 
   1   2   9     1812.35     1766.68     18.69 o 
   2   2   9      111.55       91.88      2.77 o 
   3   2   9       64.97       49.42      4.74 o 
   4   2   9      298.16      277.52      6.69 o 
   5   2   9     1498.31     1516.52     24.07 o 
   6   2   9      105.69      103.99      4.55 o 
   7   2   9      100.84       97.99      4.55 o 
   8   2   9        5.29        2.84      6.08 o 
   9   2   9      227.96      220.76      9.63 o 
  10   2   9      495.07      471.49     35.85 o 
  11   2   9      156.56      161.27      9.63 o 
  -8   3   9        0.43        5.47      3.44 o 
  -7   3   9       25.82       20.01      3.22 o 
  -6   3   9      441.27      432.52     14.87 o 
  -5   3   9       80.62       98.34      8.29 o 
  -4   3   9     2274.56     2273.04     30.15 o 
  -3   3   9       25.95       35.38      2.99 o 
  -2   3   9        2.44        1.62      1.40 o 
  -1   3   9     1086.13     1051.01     15.66 o 
   0   3   9     1763.91     1683.66     17.90 o 
   1   3   9      147.69      178.65      5.26 o 
   2   3   9     4427.94     4254.17     40.29 o 
   3   3   9        1.15        1.22      0.88 o 
   4   3   9       76.54       55.55      2.62 o 
   5   3   9      344.07      337.13     12.19 o 
   6   3   9      599.34      605.24     11.10 o 
   7   3   9      138.55      139.91      4.94 o 
   8   3   9       34.73       43.58      5.47 o 
   9   3   9       29.35       31.71      4.94 o 
  10   3   9      272.03      293.46     11.94 o 
  11   3   9      274.80      280.34     13.97 o 
  -8   4   9       21.48       20.07      4.30 o 
  -7   4   9      319.30      306.27     12.03 o 
  -6   4   9      476.20      463.11     11.18 o 
  -5   4   9       80.24       77.06      4.64 o 
  -4   4   9     5040.71     4975.65     57.06 o 
  -3   4   9     1066.13     1061.80     16.53 o 
  -2   4   9      236.25      230.42      6.05 o 
  -1   4   9      644.64      637.49      8.87 o 
   0   4   9     2609.39     2645.50     26.48 o 
   1   4   9     2451.74     2493.29     25.10 o 
   2   4   9      779.03      733.51      9.81 o 
   3   4   9     3196.43     3232.06     31.82 o 
   4   4   9      465.81      423.63      7.19 o 
   5   4   9      328.14      315.01      6.84 o 
   6   4   9     1335.66     1389.21     19.47 o 
   7   4   9      608.59      580.59     14.53 o 
   8   4   9      328.19      315.21     28.56 o 
   9   4   9      174.52      168.31      8.46 o 
  10   4   9      182.73      187.98     15.80 o 
  11   4   9       35.33       36.03      5.83 o 
  -8   5   9       13.47       19.52      4.30 o 
  -7   5   9      140.38      135.15      9.11 o 
  -6   5   9      118.66      130.21      7.73 o 
  -5   5   9     1018.05      983.62     17.63 o 
  -4   5   9      610.13      595.35     12.91 o 
  -3   5   9      620.32      624.13     13.00 o 
  -2   5   9        0.20       -0.73      1.03 o 
  -1   5   9     5013.67     5035.00     47.29 o 
   0   5   9      216.83      214.13      4.40 o 
   1   5   9     1062.53     1060.10     12.83 o 
   2   5   9      308.14      359.98      6.16 o 
   3   5   9     1115.77     1200.91     14.49 o 
   4   5   9       23.00       15.69      2.81 o 
   5   5   9       13.28       10.85      1.43 o 
   6   5   9       27.86       27.17      2.13 o 
   7   5   9      892.60      885.27     21.27 o 
   8   5   9      759.40      748.20     17.47 o 
   9   5   9       13.06        7.64      2.92 o 
  10   5   9       53.06       61.54      5.83 o 
  11   5   9      152.47      151.68     13.37 o 
  -8   6   9     1525.92     1605.88     33.51 o 
  -7   6   9       94.99       92.50      6.87 o 
  -6   6   9      155.68      162.21      9.72 o 
  -5   6   9        6.81        4.25      2.58 o 
  -4   6   9      296.68      272.34     15.19 o 
  -3   6   9        2.45        3.80      2.33 o 
  -2   6   9      455.86      427.54      8.30 o 
  -1   6   9        3.78        6.68      1.31 o 
   0   6   9     1892.53     1818.65     19.67 o 
   1   6   9      303.55      306.39      7.72 o 
   2   6   9      399.94      409.98      7.37 o 
   3   6   9      927.63      940.54     12.23 o 
   4   6   9     2008.04     2053.23     22.11 o 
   5   6   9      499.73      526.17      8.27 o 
   6   6   9      235.14      207.85      6.24 o 
   7   6   9      399.35      420.05      9.24 o 
   8   6   9      129.79      144.63     15.19 o 
   9   6   9       27.25       26.81      9.11 o 
  10   6   9      995.68      976.45     33.42 o 
  11   6   9       13.13       12.76      5.47 o 
  -7   7   9        0.73        1.22      2.58 o 
  -6   7   9        1.82        2.43      2.58 o 
  -5   7   9      157.77      176.01     13.37 o 
  -4   7   9      181.99      191.49      8.59 o 
  -3   7   9      226.05      228.00     14.58 o 
  -2   7   9      215.05      212.77      7.19 o 
  -1   7   9     1161.38     1113.74     13.82 o 
   0   7   9      797.54      782.02     10.52 o 
   1   7   9     1098.08     1038.91     12.84 o 
   2   7   9       53.90       50.13      2.55 o 
   3   7   9      166.90      164.30      4.53 o 
   4   7   9     1219.39     1258.05     20.17 o 
   5   7   9     1495.21     1464.53     19.64 o 
   6   7   9      240.36      232.91      6.52 o 
   7   7   9     1134.39     1122.63     17.71 o 
   8   7   9        5.48        5.67      2.67 o 
   9   7   9      967.23      938.98     21.43 o 
  10   7   9       18.39       21.72      4.67 o 
  11   7   9      294.24      302.60     16.41 o 
  -7   8   9        1.68        1.91      3.65 o 
  -6   8   9      106.56       98.77      7.27 o 
  -5   8   9        0.31       -1.94      2.02 o 
  -4   8   9      178.60      137.32      7.73 o 
  -3   8   9       86.87       83.99      4.27 o 
  -2   8   9      565.11      549.56     10.73 o 
  -1   8   9      196.14      203.34      6.49 o 
   0   8   9     4796.72     4798.96     45.82 o 
   1   8   9      443.11      429.84      7.14 o 
   2   8   9       45.99       34.22      3.16 o 
   3   8   9        0.52        0.00      1.40 o 
   4   8   9      116.72      109.83      3.69 o 
   5   8   9     2038.09     2046.74     26.64 o 
   6   8   9     3115.58     3058.07     37.15 o 
   7   8   9      313.58      317.74      8.42 o 
   8   8   9       10.94       10.94      2.50 o 
   9   8   9       91.80       92.80      5.27 o 
  10   8   9      554.95      560.22     16.26 o 
  11   8   9      141.28      141.70     18.23 o 
  -7   9   9       52.66       32.21      8.51 o 
  -6   9   9      109.44      124.31      8.13 o 
  -5   9   9      505.73      495.41     15.47 o 
  -4   9   9      139.33      131.44     10.33 o 
  -3   9   9      400.36      378.29      8.94 o 
  -2   9   9      307.51      312.26      8.04 o 
  -1   9   9     2042.79     1981.80     26.11 o 
   0   9   9       23.06       13.78      2.28 o 
   1   9   9      602.91      584.37     11.10 o 
   2   9   9      716.64      698.17     10.35 o 
   3   9   9      580.60      538.01     11.49 o 
   4   9   9       26.27       26.02      2.22 o 
   5   9   9       45.93       47.33      3.51 o 
   6   9   9       60.82       56.45      3.70 o 
   7   9   9       12.02       10.77      2.28 o 
   8   9   9       41.84       48.29      4.21 o 
   9   9   9      213.59      225.41     13.03 o 
  10   9   9      124.61      122.09      9.72 o 
  11   9   9      147.65      142.45      8.99 o 
  -6  10   9      405.07      417.69     15.02 o 
  -5  10   9       23.27       17.01      4.30 o 
  -4  10   9        1.56        1.22      3.04 o 
  -3  10   9      366.82      337.79      8.75 o 
  -2  10   9      318.79      304.23     11.07 o 
  -1  10   9      741.24      718.36     13.79 o 
   0  10   9      215.34      187.01      6.24 o 
   1  10   9      152.66      148.95      5.52 o 
   2  10   9      307.01      304.60      7.81 o 
   3  10   9       78.11       83.21      3.57 o 
   4  10   9       14.41       16.31      2.81 o 
   5  10   9      352.79      347.79      8.63 o 
   6  10   9       68.37       68.59      4.21 o 
   7  10   9      164.18      164.09      6.31 o 
   8  10   9       18.11       12.10      2.88 o 
   9  10   9      112.39      107.52      4.99 o 
  10  10   9      383.01      395.10     11.18 o 
  -6  11   9      393.90      419.92     15.47 o 
  -5  11   9      516.66      549.36     17.19 o 
  -4  11   9      157.56      131.55     10.53 o 
  -3  11   9        2.71        3.47      1.77 o 
  -2  11   9        0.56        0.17      2.05 o 
  -1  11   9       74.83       71.70      4.58 o 
   0  11   9      198.98      210.12      6.69 o 
   1  11   9      161.71      160.71     10.24 o 
   2  11   9       38.98       37.70      5.16 o 
   3  11   9        1.54        0.46      1.55 o 
   4  11   9        2.25        1.56      1.77 o 
   5  11   9      274.42      270.34      7.65 o 
   6  11   9       22.45       28.23      2.99 o 
   7  11   9        3.07        3.87      2.28 o 
   8  11   9      291.17      310.15      9.34 o 
   9  11   9       79.51       70.07      6.20 o 
  10  11   9       74.54       64.28      5.35 o 
  -5  12   9        1.10        2.78      2.92 o 
  -4  12   9      928.75      899.20     17.45 o 
  -3  12   9      277.84      291.59      8.87 o 
  -2  12   9      331.59      346.11      9.46 o 
  -1  12   9      215.75      236.86      7.65 o 
   0  12   9      201.08      194.26      7.69 o 
   1  12   9      435.82      430.67     11.05 o 
   2  12   9      204.75      206.55      7.10 o 
   3  12   9        5.94        3.99      2.92 o 
   4  12   9      767.56      723.60     17.60 o 
   5  12   9       63.45       62.68      5.54 o 
   6  12   9      200.44      172.38      6.52 o 
   7  12   9      850.30      861.40     16.59 o 
   8  12   9        0.39        2.32      2.28 o 
   9  12   9      473.37      492.67     12.63 o 
  10  12   9      348.75      337.49     13.37 o 
  -5  13   9        1.38        1.56      2.92 o 
  -4  13   9      228.35      253.97      8.57 o 
  -3  13   9      128.79      120.85      7.60 o 
  -2  13   9      383.91      393.09     10.48 o 
  -1  13   9      147.13      124.41      5.52 o 
   0  13   9     1884.96     1864.39     38.45 o 
   1  13   9        0.11        1.96      1.92 o 
   2  13   9      116.19      111.50      5.52 o 
   3  13   9       67.27       68.81      5.83 o 
   4  13   9     1055.73     1048.66     25.52 o 
   5  13   9        0.65        1.22      5.47 o 
   6  13   9       22.77       17.05      6.08 o 
   7  13   9        1.08       -1.40      1.87 o 
   8  13   9     1245.79     1215.55     22.26 o 
   9  13   9        3.50        0.36      2.50 o 
  -4  14   9       18.43       25.35      4.26 o 
  -3  14   9      195.80      213.67      8.35 o 
  -2  14   9      448.25      433.54     29.15 o 
  -1  14   9      594.19      588.04     21.79 o 
   0  14   9     1147.67     1135.05     19.82 o 
   1  14   9       62.81       61.78      4.66 o 
   2  14   9       50.46       54.19      4.29 o 
   3  14   9      313.50      312.90     11.94 o 
   4  14   9        4.65       -0.35      2.92 o 
   5  14   9      264.79      278.30     11.58 o 
   6  14   9       28.84       22.93      4.67 o 
   7  14   9      329.51      327.10     12.44 o 
   8  14   9       11.53       15.47      4.67 o 
   9  14   9       96.03       91.04      6.57 o 
  -3  15   9       14.21       12.15      3.11 o 
  -2  15   9      241.32      242.29      8.63 o 
  -1  15   9      261.29      275.29     12.74 o 
   0  15   9      169.96      173.93      7.40 o 
   1  15   9       91.59       85.94      5.39 o 
   2  15   9      814.46      830.37     21.87 o 
   3  15   9       13.81       10.21      4.04 o 
   4  15   9        5.11        4.17      2.92 o 
   5  15   9       17.73       12.15      4.04 o 
   6  15   9       50.10       55.11      6.40 o 
   7  15   9      142.42      124.34      8.99 o 
   8  15   9      425.36      452.84     15.88 o 
  -2  16   9        1.48        2.79      2.63 o 
  -1  16   9        0.77        0.22      2.28 o 
   0  16   9      231.03      225.90      8.53 o 
   1  16   9      171.25      186.66     18.84 o 
   2  16   9      599.62      609.91     18.67 o 
   3  16   9      236.70      253.14     11.94 o 
   4  16   9        9.51       14.34      4.04 o 
   5  16   9      178.40      195.47     10.72 o 
   6  16   9       22.37       24.29      5.47 o 
   7  16   9       17.36       13.04      4.67 o 
   0  17   9       15.06       12.31      3.47 o 
   1  17   9        7.87        2.84      3.26 o 
   2  17   9       45.65       61.34      7.90 o 
   3  17   9        1.96        0.30      3.13 o 
   4  17   9       36.96       41.03      6.40 o 
   5  17   9      100.02       96.10      8.13 o 
  -2  -9  10       55.97       53.76      5.54 o 
  -1  -9  10      146.70      164.93      8.59 o 
   0  -9  10       34.94       27.23      4.67 o 
   1  -9  10       11.38       27.23      4.30 o 
   2  -9  10       59.94       53.58      6.01 o 
   3  -9  10        4.12        3.24      2.10 o 
  -4  -8  10      520.19      534.66     73.52 o 
  -3  -8  10        1.01        0.49      2.02 o 
  -2  -8  10      167.41      172.13      8.99 o 
  -1  -8  10       10.68       15.28      4.86 o 
   0  -8  10      211.74      189.57      9.45 o 
   1  -8  10      182.72      177.64      8.99 o 
   2  -8  10      237.15      274.33     11.17 o 
   3  -8  10       10.30        7.29      3.15 o 
   4  -8  10       20.96       29.90      3.70 o 
   5  -8  10       14.62       10.94      2.81 o 
  -5  -7  10      153.46      167.27      9.45 o 
  -4  -7  10      126.33      102.76      7.27 o 
  -3  -7  10      162.75      172.67      7.99 o 
  -2  -7  10      151.79      146.17      8.13 o 
  -1  -7  10      170.36      173.81      8.59 o 
   0  -7  10      474.62      483.26     14.61 o 
   1  -7  10      597.30      624.94     16.74 o 
   2  -7  10      818.57      791.99     19.76 o 
   3  -7  10      124.32      127.50      6.32 o 
   4  -7  10      418.44      430.07     10.88 o 
   5  -7  10        9.57        6.73      3.88 o 
   6  -7  10       54.28       66.57      5.12 o 
  -5  -6  10      282.72      275.47     11.58 o 
  -4  -6  10       68.19       72.40      5.12 o 
  -3  -6  10        3.48        1.22      1.55 o 
  -2  -6  10       74.15       77.70      5.14 o 
  -1  -6  10        7.21        6.08      2.58 o 
   0  -6  10       93.17       92.02      6.40 o 
   1  -6  10      925.72      882.35     16.59 o 
   2  -6  10      280.36      255.19     12.03 o 
   3  -6  10       50.01       53.53      3.93 o 
   4  -6  10       26.48       16.68      4.79 o 
   5  -6  10        1.43        3.24      2.10 o 
   6  -6  10      112.74      114.74      7.33 o 
   7  -6  10      433.79      435.91     11.89 o 
  -6  -5  10      110.92      115.73      8.13 o 
  -5  -5  10        3.33        5.08      3.39 o 
  -4  -5  10       12.91       16.10      4.37 o 
  -3  -5  10        1.06       -1.53      1.53 o 
  -2  -5  10      485.33      465.43     11.18 o 
  -1  -5  10       24.19       29.39      3.22 o 
   0  -5  10     1888.83     1888.86     33.48 o 
   1  -5  10      903.13      913.20     20.18 o 
   2  -5  10      658.36      657.40     12.69 o 
   3  -5  10        7.95       14.50      2.28 o 
   4  -5  10       80.12       84.98      6.28 o 
   5  -5  10        0.06       -0.76      1.55 o 
   6  -5  10     1062.72     1035.52     18.84 o 
   7  -5  10       12.21        5.35      2.50 o 
   8  -5  10       96.59      103.14      6.05 o 
  -6  -4  10       87.53       64.74      6.40 o 
  -5  -4  10      231.07      246.86      8.16 o 
  -4  -4  10      312.49      302.43      9.07 o 
  -3  -4  10      523.53      530.15     12.15 o 
  -2  -4  10        0.05       -0.81      1.40 o 
  -1  -4  10      196.59      195.40      8.25 o 
   0  -4  10       58.32       58.24      5.47 o 
   1  -4  10      142.86      143.93      7.27 o 
   2  -4  10      212.93      209.10      6.44 o 
   3  -4  10       68.01       77.33      4.09 o 
   4  -4  10        2.22        2.58      1.55 o 
   5  -4  10        3.12        2.13      1.55 o 
   6  -4  10      205.20      206.05      7.40 o 
   7  -4  10      843.09      842.37     16.72 o 
   8  -4  10       23.99       24.98      3.70 o 
  -7  -3  10      165.34      197.94     14.58 o 
  -6  -3  10      110.00      100.35      7.73 o 
  -5  -3  10       69.79       63.04      6.84 o 
  -4  -3  10     1595.24     1564.67     24.04 o 
  -3  -3  10       56.41       37.58      5.46 o 
  -2  -3  10        1.20       -0.41      1.40 o 
  -1  -3  10     1075.83     1056.57     17.24 o 
   0  -3  10      696.30      710.93     15.74 o 
   1  -3  10      685.18      702.83     16.74 o 
   2  -3  10      241.69      253.04      7.09 o 
   3  -3  10        3.74        6.25      1.77 o 
   4  -3  10       21.03       22.45      4.16 o 
   5  -3  10      452.39      457.21     10.66 o 
   6  -3  10       95.55       94.89      5.12 o 
   7  -3  10        9.50        5.63      2.28 o 
   8  -3  10      643.93      654.29     14.36 o 
   9  -3  10      370.45      376.17     13.34 o 
  -7  -2  10       33.37       27.15      7.90 o 
  -6  -2  10       26.14       17.07      2.81 o 
  -5  -2  10      293.41      290.95      8.87 o 
  -4  -2  10       41.87       49.22      4.21 o 
  -3  -2  10       91.55      106.19      4.91 o 
  -2  -2  10       41.95       31.38      2.99 o 
  -1  -2  10      102.70      101.93      6.27 o 
   0  -2  10     1531.39     1449.23     20.47 o 
   1  -2  10        6.46        8.61      1.77 o 
   2  -2  10      272.90      269.61      6.78 o 
   3  -2  10     2010.36     1979.08     26.19 o 
   4  -2  10      108.80      101.48      7.59 o 
   5  -2  10       84.20       90.98      4.81 o 
   6  -2  10      101.35       92.74      4.55 o 
   7  -2  10      998.62      980.34     17.64 o 
   8  -2  10       68.66       67.22      4.81 o 
   9  -2  10       47.74       60.97      4.66 o 
  -7  -1  10      454.38      424.81     14.61 o 
  -6  -1  10      487.60      484.43     24.82 o 
  -5  -1  10      128.34      107.94      5.61 o 
  -4  -1  10        0.99        2.95      2.46 o 
  -3  -1  10      731.89      639.08     12.85 o 
  -2  -1  10       79.13       74.87      4.21 o 
  -1  -1  10     2149.52     2141.26     28.26 o 
   0  -1  10     1041.90     1043.59     16.23 o 
   1  -1  10      814.64      819.44     10.79 o 
   2  -1  10      653.48      658.13     11.42 o 
   3  -1  10       98.09       93.36      4.62 o 
   4  -1  10      465.71      475.95     10.17 o 
   5  -1  10      189.79      177.77      6.79 o 
   6  -1  10      403.49      409.32      9.95 o 
   7  -1  10       32.71       40.50      4.10 o 
   8  -1  10       73.71       95.54      5.27 o 
   9  -1  10      413.58      419.37     11.71 o 
  10  -1  10      490.44      493.70     25.52 o 
  -7   0  10      503.87      547.10     13.33 o 
  -6   0  10      693.60      663.20     14.49 o 
  -5   0  10        7.36        4.86      2.10 o 
  -4   0  10        3.93        3.30      1.77 o 
  -3   0  10       73.18       64.91      4.21 o 
  -2   0  10      611.79      610.00     11.68 o 
  -1   0  10       27.88       22.49      2.28 o 
   0   0  10      622.35      640.59     13.13 o 
   1   0  10      120.73      142.25      7.37 o 
   2   0  10      604.87      549.24      8.15 o 
   3   0  10     2745.61     2734.42     33.57 o 
   4   0  10     1243.74     1185.97     17.60 o 
   5   0  10        0.91        1.67      1.55 o 
   6   0  10       21.81       23.81      2.99 o 
   7   0  10       20.84       29.11      3.42 o 
   8   0  10      675.28      731.26     14.52 o 
   9   0  10      605.72      615.32     17.80 o 
  10   0  10       20.65        9.18      3.80 o 
  -8   1  10      118.08      118.48     14.58 o 
  -7   1  10      106.97       89.34      5.61 o 
  -6   1  10      130.81      152.78      6.52 o 
  -5   1  10       52.65       57.18      5.17 o 
  -4   1  10      877.22      848.28     15.43 o 
  -3   1  10        8.42       10.73      2.10 o 
  -2   1  10      534.49      532.43     10.98 o 
  -1   1  10     2298.36     2243.96     28.75 o 
   0   1  10        0.51        0.81      1.40 o 
   1   1  10       15.34       20.64      2.46 o 
   2   1  10     1469.46     1521.16     17.11 o 
   3   1  10      794.81      767.02     12.63 o 
   4   1  10      152.30      142.03      4.83 o 
   5   1  10     5709.93     5767.23     64.07 o 
   6   1  10      166.53      170.68      6.11 o 
   7   1  10      135.60      137.25      5.39 o 
   8   1  10      550.70      532.08     14.57 o 
   9   1  10      727.91      728.29     21.27 o 
  10   1  10       35.85       34.41      4.94 o 
  -8   2  10       83.88       99.18      6.31 o 
  -7   2  10       60.50       56.60      4.64 o 
  -6   2  10     1056.62     1048.74     18.70 o 
  -5   2  10       14.32       18.49      3.50 o 
  -4   2  10      272.44      286.33      8.16 o 
  -3   2  10      278.52      279.53      7.72 o 
  -2   2  10      405.47      391.52      9.22 o 
  -1   2  10      482.90      494.59      9.82 o 
   0   2  10      222.52      198.12      5.61 o 
   1   2  10        4.17        0.52      0.88 o 
   2   2  10      280.84      287.64      5.46 o 
   3   2  10      346.71      335.30      7.32 o 
   4   2  10     3147.55     3277.86     64.85 o 
   5   2  10      159.29      176.89      5.39 o 
   6   2  10      166.98      159.30      5.39 o 
   7   2  10       38.41       35.38      3.76 o 
   8   2  10     1208.24     1133.90     23.88 o 
   9   2  10      193.45      168.53     10.33 o 
  10   2  10      208.37      195.96      9.63 o 
  11   2  10       91.27       90.13      8.51 o 
  -8   3  10      135.40      135.79      8.99 o 
  -7   3  10      200.83      217.38     10.34 o 
  -6   3  10       85.49       89.17      5.84 o 
  -5   3  10      297.79      300.68      8.87 o 
  -4   3  10      607.59      597.92     12.38 o 
  -3   3  10       73.70       63.75      4.16 o 
  -2   3  10      297.64      297.35      7.72 o 
  -1   3  10        1.47        4.05      1.40 o 
   0   3  10       28.87       30.56      1.84 o 
   1   3  10        9.37       37.10      2.22 o 
   2   3  10        0.24        1.62      0.82 o 
   3   3  10      501.74      505.01      7.68 o 
   4   3  10       49.93       44.44      2.31 o 
   5   3  10      545.80      538.63     10.40 o 
   6   3  10      867.81      850.09     14.36 o 
   7   3  10       23.57       25.87      2.71 o 
   8   3  10       54.11       45.64      6.08 o 
   9   3  10       64.87       61.66      5.83 o 
  10   3  10       88.87       84.08      9.11 o 
  11   3  10      218.16      245.82     11.94 o 
  -7   4  10       54.47       63.19      6.01 o 
  -6   4  10      374.58      368.36     10.27 o 
  -5   4  10      215.45      231.51      7.65 o 
  -4   4  10      387.66      374.48      9.28 o 
  -3   4  10        5.16        2.73      1.79 o 
  -2   4  10      264.01      243.65      6.76 o 
  -1   4  10        1.17        3.04      2.15 o 
   0   4  10      219.82      200.98      6.49 o 
   1   4  10     1168.23     1150.91     13.70 o 
   2   4  10      738.64      758.02     10.36 o 
   3   4  10       40.13       41.76      2.31 o 
   4   4  10     1186.92     1162.68     14.30 o 
   5   4  10       26.14       33.56      2.98 o 
   6   4  10       14.91       12.21      2.85 o 
   7   4  10        2.70        2.43      2.17 o 
   8   4  10      410.26      408.11     12.80 o 
   9   4  10       55.52       47.04      5.54 o 
  10   4  10      940.06      916.45     22.66 o 
  11   4  10        4.90        4.62      4.04 o 
  -7   5  10       20.60       18.86      4.30 o 
  -6   5  10      162.64      162.28      8.59 o 
  -5   5  10       14.69       12.15      4.86 o 
  -4   5  10        0.29        1.22      1.55 o 
  -3   5  10      629.54      608.37     12.10 o 
  -2   5  10       38.33       38.98      3.22 o 
  -1   5  10     1195.44     1195.46     17.51 o 
   0   5  10      609.00      596.55      8.77 o 
   1   5  10     5351.80     5451.87     50.97 o 
   2   5  10       36.76       51.46      3.33 o 
   3   5  10      267.40      266.23      5.51 o 
   4   5  10     1327.41     1285.90     15.75 o 
   5   5  10       11.70       15.13      2.28 o 
   6   5  10      142.90      149.95      5.79 o 
   7   5  10       43.13       44.77      4.67 o 
   8   5  10      141.77      149.05     10.94 o 
   9   5  10       66.24       76.20      6.68 o 
  10   5  10       64.04       69.27      6.71 o 
  11   5  10      712.73      702.61     63.19 o 
  -7   6  10       67.78       76.91     12.76 o 
  -6   6  10       40.72       40.91     12.15 o 
  -5   6  10      408.22      438.71     13.75 o 
  -4   6  10      128.81      141.34      7.73 o 
  -3   6  10      940.64      963.62     17.18 o 
  -2   6  10      374.93      362.55      8.57 o 
  -1   6  10     1719.23     1667.97     21.19 o 
   0   6  10      717.38      698.25      9.86 o 
   1   6  10      387.38      393.66      6.78 o 
   2   6  10      875.27      850.73     11.52 o 
   3   6  10     1301.44     1270.68     15.59 o 
   4   6  10       34.32       41.40      2.68 o 
   5   6  10      472.41      494.49      9.47 o 
   6   6  10      682.64      675.68     12.34 o 
   7   6  10       35.02       29.37      4.04 o 
   8   6  10       26.60       23.53      3.80 o 
   9   6  10      158.23      139.91     12.76 o 
  10   6  10      134.29      141.95      8.46 o 
  11   6  10       38.90       42.78      6.68 o 
  -7   7  10      182.66      169.15     18.23 o 
  -6   7  10       28.13       28.57      7.29 o 
  -5   7  10        0.38       -0.24      2.02 o 
  -4   7  10       30.49       36.55      9.11 o 
  -3   7  10     1768.24     1720.99     30.93 o 
  -2   7  10       83.12       81.67      5.54 o 
  -1   7  10       53.75       62.42      2.77 o 
   0   7  10     1354.78     1303.68     15.71 o 
   1   7  10     1999.56     1967.18     21.54 o 
   2   7  10      364.05      350.98      6.64 o 
   3   7  10        6.36       11.65      1.48 o 
   4   7  10      148.76      147.65      5.44 o 
   5   7  10     1001.68      959.84     12.81 o 
   6   7  10     2038.32     1997.61     26.80 o 
   7   7  10     3023.53     2933.40     39.51 o 
   8   7  10        1.27        1.22      2.02 o 
   9   7  10      726.34      740.04     35.85 o 
  10   7  10       61.75       54.54      6.40 o 
  11   7  10       39.39       37.49      5.83 o 
  -7   8  10        1.48        0.61      2.58 o 
  -6   8  10       98.74       90.57      7.73 o 
  -5   8  10      157.06      164.84      8.59 o 
  -4   8  10       37.63       41.44      5.47 o 
  -3   8  10      109.95      112.27      7.29 o 
  -2   8  10      289.46      257.43     10.33 o 
  -1   8  10     1594.27     1575.46     21.78 o 
   0   8  10      218.41      210.75      7.61 o 
   1   8  10     4315.63     4359.13     42.19 o 
   2   8  10       37.43       31.54      2.46 o 
   3   8  10      418.62      404.31      7.50 o 
   4   8  10       10.86       10.84      2.63 o 
   5   8  10     3946.93     3933.39     46.26 o 
   6   8  10       48.12       53.70      3.93 o 
   7   8  10      488.69      501.35     10.94 o 
   8   8  10        3.34        3.76      2.28 o 
   9   8  10       56.18       46.58      5.54 o 
  10   8  10       90.89       80.81      7.90 o 
  11   8  10       34.49       25.14      4.94 o 
  -6   9  10       13.94       13.37      4.30 o 
  -5   9  10       34.16       36.46      5.16 o 
  -4   9  10     1279.65     1219.15     25.78 o 
  -3   9  10       98.96       96.25      6.87 o 
  -2   9  10      579.76      573.95     11.44 o 
  -1   9  10      529.88      557.68     12.58 o 
   0   9  10      855.42      855.96     14.42 o 
   1   9  10      146.78      157.92      8.89 o 
   2   9  10      128.61      132.89      4.19 o 
   3   9  10       24.46       25.30      2.31 o 
   4   9  10      753.02      756.62     11.58 o 
   5   9  10     2318.83     2376.12     30.85 o 
   6   9  10      207.85      213.05      6.95 o 
   7   9  10      296.86      290.62     14.28 o 
   8   9  10      172.21      180.82      6.76 o 
   9   9  10       16.53       14.56      2.99 o 
  10   9  10      319.59      326.72     17.01 o 
  -6  10  10        0.63        3.65      4.25 o 
  -5  10  10      100.35      104.93     10.33 o 
  -4  10  10        2.58        8.51      3.44 o 
  -3  10  10        1.62        0.61      2.58 o 
  -2  10  10      424.60      410.72      9.66 o 
  -1  10  10      888.14      858.47     14.82 o 
   0  10  10      639.78      634.72     12.07 o 
   1  10  10      469.18      453.21     17.46 o 
   2  10  10      288.91      308.91      8.26 o 
   3  10  10       41.67       45.47      3.68 o 
   4  10  10      653.48      652.46     14.01 o 
   5  10  10       81.79       80.44      4.41 o 
   6  10  10     1786.80     1800.65     25.72 o 
   7  10  10      583.15      584.79     12.63 o 
   8  10  10       33.72       33.91      3.70 o 
   9  10  10      179.93      184.32      7.23 o 
  10  10  10      104.28      102.62     11.54 o 
  -5  11  10       53.50       46.79      6.01 o 
  -4  11  10       47.77       72.93      6.87 o 
  -3  11  10     1027.83     1020.77     23.20 o 
  -2  11  10       99.13       96.55      5.00 o 
  -1  11  10       26.91       26.04      2.99 o 
   0  11  10      245.57      220.49      9.01 o 
   1  11  10      229.03      216.64      9.09 o 
   2  11  10     1025.84      975.33     16.48 o 
   3  11  10       35.64       29.03      3.12 o 
   4  11  10       16.66       12.41      8.51 o 
   5  11  10       37.96       44.37      3.70 o 
   6  11  10      725.62      732.09     14.25 o 
   7  11  10       65.43       71.92      4.91 o 
   8  11  10      301.08      299.23     13.39 o 
   9  11  10       44.09       46.20      4.64 o 
  10  11  10        8.81        5.63      2.78 o 
  -5  12  10      217.55      228.86     15.19 o 
  -4  12  10       19.54       19.52      4.30 o 
  -3  12  10      153.48      148.44      7.98 o 
  -2  12  10      773.34      728.13     14.60 o 
  -1  12  10      296.44      284.32      8.36 o 
   0  12  10      147.41      144.13      5.98 o 
   1  12  10       49.73       43.04      3.70 o 
   2  12  10       39.14       35.09      3.37 o 
   3  12  10       99.05       96.07      4.94 o 
   4  12  10       12.86       10.94      3.13 o 
   5  12  10       87.37       91.20      6.87 o 
   6  12  10        1.53        0.22      3.39 o 
   7  12  10     1171.46     1175.36     20.10 o 
   8  12  10      164.05      131.56      6.66 o 
   9  12  10        7.91        6.83      2.63 o 
  10  12  10        0.49        1.22      2.99 o 
  -4  13  10      166.97      161.07      9.45 o 
  -3  13  10      403.87      409.52     11.08 o 
  -2  13  10      180.57      197.33      9.63 o 
  -1  13  10      518.57      521.09     16.27 o 
   0  13  10      272.31      279.88      8.36 o 
   1  13  10       38.43       44.76      4.09 o 
   2  13  10     1223.99     1169.80     24.45 o 
   3  13  10      365.11      384.27     13.13 o 
   4  13  10      420.07      416.66     13.67 o 
   5  13  10      199.67      197.34     18.23 o 
   6  13  10      135.20      140.96     10.94 o 
   7  13  10      362.40      372.58     18.50 o 
   8  13  10      118.62      130.54      6.52 o 
   9  13  10       69.23       70.83      5.61 o 
  -3  14  10       32.12       31.83      3.93 o 
  -2  14  10      715.35      716.49     18.16 o 
  -1  14  10      135.59      138.74      6.24 o 
   0  14  10        2.73        1.59      1.87 o 
   1  14  10      117.17      123.06      5.98 o 
   2  14  10      367.64      351.98     10.10 o 
   3  14  10      342.42      341.81     12.80 o 
   4  14  10      626.43      587.09     26.73 o 
   5  14  10      696.58      687.92     18.46 o 
   6  14  10      191.49      168.88     20.66 o 
   7  14  10       80.41       83.32      7.27 o 
   8  14  10      333.65      334.68     13.30 o 
  -3  15  10      481.32      502.78     18.83 o 
  -2  15  10       44.86       38.08      4.77 o 
  -1  15  10       84.24       70.29      5.12 o 
   0  15  10        5.15        8.33      2.63 o 
   1  15  10      763.10      727.39     15.23 o 
   2  15  10       27.40       38.89      5.83 o 
   3  15  10      509.78      542.26     16.93 o 
   4  15  10       31.02       38.10      5.54 o 
   5  15  10        1.18        3.34      3.13 o 
   6  15  10       54.41       57.61      6.68 o 
   7  15  10      246.52      244.55     11.58 o 
   8  15  10      268.71      258.76     12.44 o 
  -1  16  10      234.13      241.38     17.86 o 
   0  16  10      227.02      232.26      8.82 o 
   1  16  10     2402.59     2355.23     33.95 o 
   2  16  10        5.07       10.16      4.86 o 
   3  16  10       42.72       38.05      5.83 o 
   4  16  10      385.61      402.94     14.87 o 
   5  16  10      143.26      138.53     12.15 o 
   6  16  10      178.72      187.91     10.72 o 
   7  16  10       88.82       85.21      8.13 o 
   0  17  10       22.07       13.67      3.94 o 
   1  17  10       10.21        6.48      3.26 o 
   2  17  10       23.36       14.57      6.08 o 
   3  17  10      248.30      259.38     13.97 o 
   4  17  10        6.25        0.27      3.80 o 
   5  17  10       24.34       25.91      5.47 o 
  -2  -8  11     1315.25     1377.04     29.18 o 
  -1  -8  11       93.93       93.44      7.27 o 
   0  -8  11        0.07        0.00      2.58 o 
   1  -8  11       71.36       57.04      6.01 o 
   2  -8  11       26.82       34.64      5.16 o 
   3  -8  11       82.69       82.04     12.15 o 
   4  -8  11       41.52       57.93      4.81 o 
  -3  -7  11      158.56      165.34     11.54 o 
  -2  -7  11      422.21      422.53     15.19 o 
  -1  -7  11      176.87      208.62      9.85 o 
   0  -7  11      308.81      326.15     18.84 o 
   1  -7  11      154.32      149.70     10.33 o 
   2  -7  11      728.92      747.79     19.32 o 
   3  -7  11        1.23        1.70      3.65 o 
   4  -7  11      149.25      155.01      6.95 o 
   5  -7  11       20.18       25.28      3.51 o 
  -4  -6  11        2.49        4.62      2.50 o 
  -3  -6  11      753.18      814.44     16.30 o 
  -2  -6  11      292.35      272.11     10.72 o 
  -1  -6  11      637.64      658.36     29.16 o 
   0  -6  11       11.06        6.68      2.58 o 
   1  -6  11     1462.68     1438.97     29.18 o 
   2  -6  11      424.24      448.11     20.66 o 
   3  -6  11      397.75      409.14     10.37 o 
   4  -6  11       16.87       14.02      2.63 o 
   5  -6  11      107.02      110.40      5.82 o 
   6  -6  11        0.82        0.81      2.10 o 
  -5  -5  11       77.71       81.42      7.27 o 
  -4  -5  11       28.37       25.02      4.47 o 
  -3  -5  11      138.21      124.92      6.05 o 
  -2  -5  11      396.33      399.00     15.37 o 
  -1  -5  11     1866.40     1825.46     33.93 o 
   0  -5  11        0.56       -1.22      3.04 o 
   1  -5  11      452.42      420.89     13.30 o 
   2  -5  11      443.08      424.91     13.30 o 
   3  -5  11       57.36       67.34      4.27 o 
   4  -5  11        2.40        3.65      1.77 o 
   5  -5  11        6.22        7.73      2.76 o 
   6  -5  11      470.66      471.51     12.10 o 
   7  -5  11       60.36       70.79      5.65 o 
  -6  -4  11       10.48       25.92      4.67 o 
  -5  -4  11       99.30      107.95      6.31 o 
  -4  -4  11       19.09       26.68      3.51 o 
  -3  -4  11      399.21      397.28     10.74 o 
  -2  -4  11      193.13      195.01      7.23 o 
  -1  -4  11        6.20       11.80      2.92 o 
   0  -4  11      203.87      195.91      8.99 o 
   1  -4  11      934.27      956.89     21.43 o 
   2  -4  11      267.98      266.11     20.05 o 
   3  -4  11      549.84      526.71     11.26 o 
   4  -4  11       75.45       89.25      4.81 o 
   5  -4  11      751.70      712.92     14.42 o 
   6  -4  11       20.39       28.73      3.70 o 
   7  -4  11       78.78       79.31      7.24 o 
   8  -4  11      119.38      124.90      6.38 o 
  -6  -3  11      195.04      173.41     12.15 o 
  -5  -3  11      297.61      305.81     10.50 o 
  -4  -3  11        3.55        3.54      2.55 o 
  -3  -3  11     1758.58     1729.43     25.94 o 
  -2  -3  11        0.14        0.41      1.53 o 
  -1  -3  11       49.05       43.26      3.70 o 
   0  -3  11      999.20      961.22     21.04 o 
   1  -3  11       84.17       74.35      7.90 o 
   2  -3  11     1333.00     1262.74     25.34 o 
   3  -3  11       31.21       40.07      3.22 o 
   4  -3  11     1162.57     1176.00     19.25 o 
   5  -3  11      105.20      130.15      5.52 o 
   6  -3  11       38.40       41.07      4.07 o 
   7  -3  11      632.68      589.06     18.40 o 
   8  -3  11       55.63       57.55      5.05 o 
  -6  -2  11      255.59      271.72      9.34 o 
  -5  -2  11        3.54        2.84      2.10 o 
  -4  -2  11      158.36      168.29      9.02 o 
  -3  -2  11       37.98       26.34      3.51 o 
  -2  -2  11       26.86       28.23      2.99 o 
  -1  -2  11      714.05      708.87     13.51 o 
   0  -2  11       63.66       57.61      3.54 o 
   1  -2  11     1236.75     1214.46     24.01 o 
   2  -2  11     1181.55     1141.65     17.50 o 
   3  -2  11      688.17      663.81     12.69 o 
   4  -2  11      130.10      132.44      5.52 o 
   5  -2  11      261.32      260.48      7.81 o 
   6  -2  11     1695.59     1665.19     24.85 o 
   7  -2  11        3.00        3.65      2.28 o 
   8  -2  11      865.11      869.10     17.09 o 
   9  -2  11       31.91       32.04      4.09 o 
  -7  -1  11      271.98      252.15     12.03 o 
  -6  -1  11      174.90      168.75      9.49 o 
  -5  -1  11       12.23       10.57      2.50 o 
  -4  -1  11       41.62       34.26      3.70 o 
  -3  -1  11      100.05      127.36      5.61 o 
  -2  -1  11      184.91      164.09      6.05 o 
  -1  -1  11      691.42      732.88     13.51 o 
   0  -1  11        0.12        2.43      1.40 o 
   1  -1  11     1151.35     1148.10     22.76 o 
   2  -1  11       51.55       48.45      3.22 o 
   3  -1  11      618.42      602.06     11.42 o 
   4  -1  11      271.44      267.66      7.46 o 
   5  -1  11      238.08      230.69      7.10 o 
   6  -1  11      726.40      672.50     13.65 o 
   7  -1  11      226.53      236.77      8.64 o 
   8  -1  11       70.40       67.53      7.04 o 
   9  -1  11        9.02       10.34      2.63 o 
  -7   0  11      207.82      248.63      9.34 o 
  -6   0  11      108.20      122.43      6.66 o 
  -5   0  11      184.29      190.23     12.18 o 
  -4   0  11     1268.82     1202.26     20.35 o 
  -3   0  11        0.33       -0.41      1.40 o 
  -2   0  11      524.83      553.81     11.68 o 
  -1   0  11      352.04      383.89      9.07 o 
   0   0  11     4027.15     4065.60     47.62 o 
   1   0  11      688.92      682.61     19.97 o 
   2   0  11     2173.07     2191.16     29.54 o 
   3   0  11      548.73      564.01     11.42 o 
   4   0  11      229.51      224.42      6.38 o 
   5   0  11       38.09       33.61      2.99 o 
   6   0  11       27.49       30.26      3.11 o 
   7   0  11        0.91        2.67      1.62 o 
   8   0  11       50.22       41.98      3.83 o 
   9   0  11       28.83       26.33      6.08 o 
  10   0  11        3.39        5.62      4.25 o 
  -7   1  11      467.37      460.05     13.34 o 
  -6   1  11      144.17      141.64      6.76 o 
  -5   1  11      290.04      280.95      8.87 o 
  -4   1  11       68.21       73.39      4.64 o 
  -3   1  11      262.76      227.53      7.02 o 
  -2   1  11       22.34       17.22      2.50 o 
  -1   1  11     1393.37     1337.26     20.05 o 
   0   1  11      239.12      226.43      8.78 o 
   1   1  11      694.59      641.95     18.25 o 
   2   1  11       41.58       42.09      2.15 o 
   3   1  11      642.58      600.05     11.05 o 
   4   1  11       81.03       92.91      4.09 o 
   5   1  11      208.74      211.22      6.38 o 
   6   1  11      247.26      281.69      7.95 o 
   7   1  11      337.48      325.45      8.97 o 
   8   1  11       74.31       80.34      6.05 o 
   9   1  11       22.27       17.34      5.47 o 
  10   1  11      382.83      393.63     29.16 o 
  -7   2  11      116.16      108.67      6.05 o 
  -6   2  11      130.82      110.37      6.05 o 
  -5   2  11     1004.64      996.19     21.54 o 
  -4   2  11      269.97      266.09      8.16 o 
  -3   2  11       98.24       99.66      4.91 o 
  -2   2  11      257.46      259.16      7.52 o 
  -1   2  11       34.26       37.71      2.99 o 
   0   2  11      460.57      453.11      9.57 o 
   1   2  11      730.80      702.27     12.30 o 
   2   2  11     1291.83     1288.16     15.45 o 
   3   2  11      101.68      114.81      6.44 o 
   4   2  11        0.74        0.30      0.99 o 
   5   2  11      221.45      245.23      7.10 o 
   6   2  11       12.77        9.28      2.28 o 
   7   2  11      490.64      486.40     11.95 o 
   8   2  11      145.98      144.40      7.90 o 
   9   2  11      137.88      136.81      8.09 o 
  10   2  11     2477.14     2553.24     78.99 o 
  -7   3  11       91.69      100.82      7.44 o 
  -6   3  11      168.02      151.91      6.76 o 
  -5   3  11      193.04      166.51      8.07 o 
  -4   3  11       76.91       70.98      4.75 o 
  -3   3  11      856.73      807.85     14.96 o 
  -2   3  11      542.33      553.06     11.45 o 
  -1   3  11     1166.43     1124.76     17.30 o 
   0   3  11      185.46      167.72      5.35 o 
   1   3  11     1003.30     1032.83     17.19 o 
   2   3  11       19.27       17.39      2.21 o 
   3   3  11      171.91      165.79      4.09 o 
   4   3  11       67.81       66.18      3.37 o 
   5   3  11      612.27      609.59     11.52 o 
   6   3  11     2087.65     2055.47     27.33 o 
   7   3  11        2.18        4.37      1.62 o 
   8   3  11      170.20      142.92      7.59 o 
   9   3  11      431.87      458.51     14.87 o 
  10   3  11        4.53        0.00      2.92 o 
  -7   4  11      172.03      175.02      9.45 o 
  -6   4  11        8.67        4.53      2.28 o 
  -5   4  11      121.97      115.48      5.52 o 
  -4   4  11       73.68       73.64      4.41 o 
  -3   4  11        2.34        2.28      1.55 o 
  -2   4  11       48.06       50.39      3.70 o 
  -1   4  11       27.06       20.11      2.10 o 
   0   4  11      366.29      334.83     12.16 o 
   1   4  11      706.60      669.19      9.39 o 
   2   4  11       20.86       22.91      1.93 o 
   3   4  11       40.40       40.82      2.31 o 
   4   4  11      399.86      404.44      7.06 o 
   5   4  11      399.07      398.52      8.97 o 
   6   4  11      129.07      157.80      5.66 o 
   7   4  11      403.75      416.54      9.67 o 
   8   4  11       13.23       11.06      3.04 o 
   9   4  11       91.90       98.99      7.27 o 
  10   4  11      340.06      323.58     18.84 o 
  11   4  11      106.85      108.61      8.46 o 
  -7   5  11        4.18        7.90      3.44 o 
  -6   5  11      167.88      169.01     17.01 o 
  -5   5  11      432.69      437.72     17.62 o 
  -4   5  11      792.99      790.66     15.12 o 
  -3   5  11     1036.18     1041.86     17.24 o 
  -2   5  11       17.05       15.67      2.10 o 
  -1   5  11      849.94      865.27     14.59 o 
   0   5  11     2519.46     2414.87     30.40 o 
   1   5  11       34.29       39.49      2.31 o 
   2   5  11      497.13      468.22      7.78 o 
   3   5  11      195.39      208.50      5.10 o 
   4   5  11      129.82      124.34      3.86 o 
   5   5  11       21.60       19.32      3.16 o 
   6   5  11       12.64       15.02      2.28 o 
   7   5  11       63.41       63.91      7.29 o 
   8   5  11      718.17      714.02     18.34 o 
   9   5  11      712.73      706.21     18.67 o 
  10   5  11       47.87       34.45      4.94 o 
  11   5  11      167.25      164.21      9.63 o 
  -7   6  11        0.69       -0.61      2.58 o 
  -6   6  11      111.78      106.92      7.90 o 
  -5   6  11      402.77      411.90     21.87 o 
  -4   6  11       27.98       18.99      3.80 o 
  -3   6  11     1513.32     1544.89     27.69 o 
  -2   6  11      659.25      659.49     12.30 o 
  -1   6  11      113.88      111.46      4.64 o 
   0   6  11      290.83      287.68      5.92 o 
   1   6  11     3017.44     2970.09     30.32 o 
   2   6  11     1435.49     1440.91     17.09 o 
   3   6  11      266.89      284.53      6.03 o 
   4   6  11       17.61       17.99      2.06 o 
   5   6  11       32.20       28.54      2.81 o 
   6   6  11      145.97      152.83      6.81 o 
   7   6  11      150.40      152.91      8.51 o 
   8   6  11        0.72       -1.46      2.02 o 
   9   6  11       75.18       73.00      6.40 o 
  10   6  11       53.11       48.62     12.76 o 
  11   6  11      120.06      127.11     12.76 o 
  -7   7  11       86.51      124.90      8.99 o 
  -6   7  11      101.27       90.83      7.27 o 
  -5   7  11       12.75       15.66      3.80 o 
  -4   7  11      527.71      570.86     23.09 o 
  -3   7  11      457.80      483.76     14.61 o 
  -2   7  11      644.23      641.42     30.38 o 
  -1   7  11       53.16       48.99      4.10 o 
   0   7  11     2217.43     2243.63     24.36 o 
   1   7  11        6.37        8.36      1.43 o 
   2   7  11      142.46      136.02      5.26 o 
   3   7  11      100.19      115.51      3.91 o 
   4   7  11       41.32       43.33      2.68 o 
   5   7  11     1304.49     1310.61     22.80 o 
   6   7  11       25.43       23.59      2.99 o 
   7   7  11       62.98       62.67      5.54 o 
   8   7  11      667.17      672.55     17.47 o 
   9   7  11       39.44       38.64      5.54 o 
  10   7  11      139.82      139.35     17.01 o 
  11   7  11       16.64       16.46      4.25 o 
  -6   8  11        9.31        2.43      4.25 o 
  -5   8  11      335.29      348.40     13.30 o 
  -4   8  11      203.41      213.47      9.85 o 
  -3   8  11      112.83      116.77      6.87 o 
  -2   8  11       12.22       11.98      2.92 o 
  -1   8  11        1.42        6.68      2.58 o 
   0   8  11       13.83       14.72      2.28 o 
   1   8  11       90.15       86.42      3.30 o 
   2   8  11       59.02       56.43      3.16 o 
   3   8  11       60.47       60.37      4.56 o 
   4   8  11       69.55       64.31      3.30 o 
   5   8  11     1028.33      999.81     18.97 o 
   6   8  11     2404.80     2446.88     53.40 o 
   7   8  11      485.24      474.34     10.94 o 
   8   8  11       16.09       14.77      3.80 o 
   9   8  11      197.21      180.35      9.34 o 
  10   8  11      243.86      231.28     15.19 o 
  -6   9  11      359.12      402.91     14.61 o 
  -5   9  11        0.77        4.17      2.92 o 
  -4   9  11       90.84       94.76     10.94 o 
  -3   9  11       72.36       71.34      6.01 o 
  -2   9  11       63.14       51.50      5.16 o 
  -1   9  11      213.92      220.71      6.60 o 
   0   9  11      152.91      144.09      5.52 o 
   1   9  11      454.17      443.91      9.77 o 
   2   9  11       73.37       67.08      3.16 o 
   3   9  11      643.49      653.82     10.68 o 
   4   9  11       14.31       11.14      2.10 o 
   5   9  11     6283.29     6258.11     70.10 o 
   6   9  11     4829.26     4783.26     55.60 o 
   7   9  11     1517.22     1509.68     22.89 o 
   8   9  11      237.56      231.56      7.93 o 
   9   9  11       87.50       92.04      7.27 o 
  10   9  11      368.83      329.84     12.80 o 
  -6  10  11       17.73       15.80      4.30 o 
  -5  10  11       81.79       69.29      6.87 o 
  -4  10  11      606.22      607.35     23.09 o 
  -3  10  11      416.06      427.42     18.23 o 
  -2  10  11      348.76      357.33     12.03 o 
  -1  10  11      147.29      147.42      5.72 o 
   0  10  11       52.75       52.92      3.70 o 
   1  10  11      317.41      300.10      9.44 o 
   2  10  11      694.29      688.31     14.44 o 
   3  10  11      351.44      358.48      7.45 o 
   4  10  11       67.92       70.44      3.57 o 
   5  10  11        0.75       -1.22      1.77 o 
   6  10  11      591.29      627.00     13.08 o 
   7  10  11      428.03      407.73     13.61 o 
   8  10  11       37.08       34.98      3.70 o 
   9  10  11      215.87      217.84     10.20 o 
  10  10  11      134.71      136.37      8.46 o 
  -5  11  11      429.89      413.90     32.81 o 
  -4  11  11       16.14       18.56      4.30 o 
  -3  11  11      218.40      200.83      9.85 o 
  -2  11  11       40.33       48.17      6.08 o 
  -1  11  11       78.81       79.71      4.64 o 
   0  11  11       43.78       52.77      3.93 o 
   1  11  11      650.84      652.66     12.78 o 
   2  11  11     1709.92     1739.16     24.87 o 
   3  11  11       73.44       74.57      4.21 o 
   4  11  11       13.72       12.58      3.13 o 
   5  11  11      105.56      106.34      6.73 o 
   6  11  11      376.44      376.64     10.04 o 
   7  11  11      120.74      127.49      9.19 o 
   8  11  11      158.70      162.25      9.32 o 
   9  11  11      248.27      242.93      8.82 o 
  10  11  11        0.80        2.43      6.08 o 
  -5  12  11       15.86       19.22      4.67 o 
  -4  12  11      159.54      166.80      9.45 o 
  -3  12  11       17.77       11.88      3.80 o 
  -2  12  11      235.45      246.85      8.04 o 
  -1  12  11      123.43      123.07      5.66 o 
   0  12  11      530.21      550.08     12.07 o 
   1  12  11        6.07        5.97      2.28 o 
   2  12  11       18.40       16.46      2.99 o 
   3  12  11        0.79        0.75      1.87 o 
   4  12  11      185.51      170.13      8.46 o 
   5  12  11        0.20        3.12      2.92 o 
   6  12  11      130.72      136.82      6.52 o 
   7  12  11      112.50      115.23      8.36 o 
   8  12  11       60.38       64.19      4.91 o 
   9  12  11        1.04        2.38      2.88 o 
  -4  13  11      254.89      252.63     23.70 o 
  -3  13  11       96.82      106.92      7.90 o 
  -2  13  11        8.59        4.31      3.57 o 
  -1  13  11      394.99      394.62     10.48 o 
   0  13  11       16.19       12.99      3.35 o 
   1  13  11       50.03       55.41      4.41 o 
   2  13  11      522.20      505.37     11.67 o 
   3  13  11       27.51       33.67      5.47 o 
   4  13  11        7.83       10.80      3.80 o 
   5  13  11      267.08      249.29     16.41 o 
   6  13  11        2.10        0.35      2.92 o 
   7  13  11       36.79       41.28      6.08 o 
   8  13  11      170.86      182.59      7.93 o 
   9  13  11      116.73      105.36      6.52 o 
  -3  14  11        0.08       -0.69      2.92 o 
  -2  14  11      641.92      640.28     14.42 o 
  -1  14  11       71.83       73.54      4.81 o 
   0  14  11      468.44      457.25     11.64 o 
   1  14  11      841.86      847.51     16.48 o 
   2  14  11      140.77      149.81      6.50 o 
   3  14  11       39.92       29.28      6.68 o 
   4  14  11      715.20      683.67     19.21 o 
   5  14  11      352.44      371.48     13.67 o 
   6  14  11      272.45      308.66     17.01 o 
   7  14  11       35.33       40.79     15.80 o 
   8  14  11      133.04      141.40      8.99 o 
  -2  15  11        7.53        8.61      2.63 o 
  -1  15  11      147.59      154.80      8.42 o 
   0  15  11      146.40      155.23      7.10 o 
   1  15  11       58.35       56.63      4.66 o 
   2  15  11       80.26       73.07     11.54 o 
   3  15  11      116.89      116.96      8.75 o 
   4  15  11      264.04      285.62     12.26 o 
   5  15  11        6.87        7.97      3.80 o 
   6  15  11      513.59      545.89     17.12 o 
   7  15  11      348.11      332.88     21.87 o 
   8  15  11       22.21       24.44      4.94 o 
  -1  16  11      166.28      183.55      7.81 o 
   0  16  11       33.62       19.98      3.47 o 
   1  16  11      222.58      213.36     17.02 o 
   2  16  11      199.46      212.10     10.78 o 
   3  16  11      219.92      203.71     10.78 o 
   4  16  11      207.74      245.20     11.94 o 
   5  16  11        8.51       19.35      6.68 o 
   6  16  11      548.77      549.24     17.98 o 
   1  17  11       86.38       79.27      7.59 o 
   2  17  11      130.79      153.68     15.80 o 
   3  17  11      537.43      543.25     20.66 o 
   4  17  11      156.25      185.18     11.07 o 
   5  17  11       98.03       96.03      8.99 o 
  -2  -7  12       13.99       11.54      3.44 o 
  -1  -7  12        6.68        2.95      2.92 o 
   0  -7  12       77.94       70.67      6.87 o 
   1  -7  12       91.62       86.02      6.87 o 
   2  -7  12        0.41        0.00      2.58 o 
   3  -7  12      189.37      157.01      8.99 o 
   4  -7  12       31.90       47.82     13.97 o 
  -3  -6  12       76.07       70.08     11.54 o 
  -2  -6  12      691.62      692.02     19.32 o 
  -1  -6  12       89.68      109.01      7.27 o 
   0  -6  12      379.46      434.43     14.61 o 
   1  -6  12      152.58      180.66      8.99 o 
   2  -6  12      142.19      138.15      8.13 o 
   3  -6  12        0.07       -1.94      3.65 o 
   4  -6  12      205.54      189.58      9.45 o 
   5  -6  12      236.14      236.82      8.91 o 
  -4  -5  12        7.62        5.67      2.81 o 
  -3  -5  12       82.63       58.78      4.81 o 
  -2  -5  12      163.89      167.59      9.11 o 
  -1  -5  12      806.02      808.65     24.30 o 
   0  -5  12      115.28      135.98     12.15 o 
   1  -5  12      122.65      142.42      8.13 o 
   2  -5  12      321.14      348.74     12.44 o 
   3  -5  12      102.05       99.80      5.82 o 
   4  -5  12      107.82      109.68      5.72 o 
   5  -5  12      717.85      740.24     22.01 o 
   6  -5  12       96.14       75.38      7.44 o 
  -5  -4  12      187.72      212.17      9.34 o 
  -4  -4  12        3.80        8.75      2.81 o 
  -3  -4  12       37.71       36.04      4.68 o 
  -2  -4  12      568.24      558.49     12.78 o 
  -1  -4  12      223.02      217.58      9.45 o 
   0  -4  12      984.01     1052.05     23.62 o 
   1  -4  12        0.65        0.61      2.58 o 
   2  -4  12      210.10      204.91      9.45 o 
   3  -4  12      133.44      130.07      7.73 o 
   4  -4  12      673.62      684.02     14.11 o 
   5  -4  12      173.18      179.53      6.95 o 
   6  -4  12      689.98      682.64     14.60 o 
   7  -4  12       60.08       62.07      4.81 o 
  -5  -3  12        0.62        1.33      2.28 o 
  -4  -3  12      431.45      457.56     15.33 o 
  -3  -3  12       34.20       42.60      4.21 o 
  -2  -3  12      638.51      640.52     14.35 o 
  -1  -3  12      480.88      518.78     15.02 o 
   0  -3  12      329.03      326.65     11.58 o 
   1  -3  12      137.29      125.41     10.33 o 
   2  -3  12      297.15      304.28     11.58 o 
   3  -3  12     1255.72     1248.79     46.18 o 
   4  -3  12        1.03        3.47      1.77 o 
   5  -3  12      278.93      284.21      8.53 o 
   6  -3  12        6.56        6.63      2.28 o 
   7  -3  12      291.15      307.69      9.69 o 
   8  -3  12        6.33        5.41      2.28 o 
  -6  -2  12       55.75       45.83      4.64 o 
  -5  -2  12      389.55      431.48     11.89 o 
  -4  -2  12        0.77        0.00      2.10 o 
  -3  -2  12       10.77        6.19      2.28 o 
  -2  -2  12      210.53      213.42      7.46 o 
  -1  -2  12       51.51       48.60      3.93 o 
   0  -2  12        0.61        1.46      2.02 o 
   1  -2  12     1306.63     1318.14     26.60 o 
   2  -2  12     2019.37     1971.56     35.20 o 
   3  -2  12      245.97      254.30      7.52 o 
   4  -2  12      391.18      410.07      9.83 o 
   5  -2  12      182.17      171.99      9.89 o 
   6  -2  12       66.92       71.90      4.81 o 
   7  -2  12        0.33        0.65      1.87 o 
   8  -2  12      294.02      310.65      9.69 o 
  -6  -1  12      320.55      313.47     11.47 o 
  -5  -1  12       22.45       27.22      3.51 o 
  -4  -1  12      291.10      292.56      9.12 o 
  -3  -1  12      205.07      189.60      8.59 o 
  -2  -1  12       53.19       53.36      3.93 o 
  -1  -1  12      159.24      151.53      6.05 o 
   0  -1  12      188.32      173.83      6.24 o 
   1  -1  12        4.92        2.92      3.65 o 
   2  -1  12      776.64      779.76     18.46 o 
   3  -1  12       23.14       27.32      2.50 o 
   4  -1  12      228.55      222.64      8.25 o 
   5  -1  12      279.61      298.35      8.53 o 
   6  -1  12      305.23      303.34      8.90 o 
   7  -1  12       54.42       64.38      4.55 o 
   8  -1  12      115.72      121.39     10.92 o 
   9  -1  12      237.73      236.09     21.12 o 
  -6   0  12      206.02      224.98     10.35 o 
  -5   0  12      186.50      174.36      7.02 o 
  -4   0  12       39.48       29.40      3.51 o 
  -3   0  12      364.30      322.86      9.12 o 
  -2   0  12     1338.58     1316.98     21.02 o 
  -1   0  12      838.69      813.82     14.92 o 
   0   0  12       89.45      101.76      6.80 o 
   1   0  12     1704.09     1681.03     45.57 o 
   2   0  12      978.64      965.15     20.57 o 
   3   0  12      278.02      306.62      8.40 o 
   4   0  12       49.19       60.18      4.45 o 
   5   0  12      678.49      677.08     13.34 o 
   6   0  12        2.73        1.37      1.55 o 
   7   0  12      595.31      601.76     14.84 o 
   8   0  12      561.71      575.83     13.39 o 
   9   0  12       45.23       58.54      6.71 o 
  -6   1  12       24.64       23.22      3.51 o 
  -5   1  12      203.74      207.05      7.93 o 
  -4   1  12      664.30      636.82     13.79 o 
  -3   1  12        0.57        1.97      1.61 o 
  -2   1  12      459.76      463.49     10.98 o 
  -1   1  12      468.30      437.12     10.68 o 
   0   1  12     2052.93     2064.61     27.52 o 
   1   1  12      408.86      413.94      9.46 o 
   2   1  12      910.53      938.64     20.18 o 
   3   1  12       54.31       64.16      4.24 o 
   4   1  12       23.54       18.69      2.69 o 
   5   1  12       78.02       82.76      4.21 o 
   6   1  12      563.75      602.15     12.38 o 
   7   1  12      161.65      157.93      7.46 o 
   8   1  12       12.82       10.99      2.37 o 
   9   1  12        0.23        0.52      2.92 o 
  10   1  12       28.01       16.02      4.22 o 
  -6   2  12       91.84       82.07      6.17 o 
  -5   2  12      132.19      144.05      8.46 o 
  -4   2  12      351.72      350.24      9.77 o 
  -3   2  12       54.26       48.29      3.70 o 
  -2   2  12       26.71       31.08      2.99 o 
  -1   2  12       35.45       34.53      3.22 o 
   0   2  12      429.56      430.63      9.57 o 
   1   2  12      645.86      646.32     11.97 o 
   2   2  12      218.29      222.73      5.03 o 
   3   2  12      379.09      401.68      8.90 o 
   4   2  12      291.96      280.47      7.23 o 
   5   2  12      399.10      409.26      9.38 o 
   6   2  12        9.16        6.96      2.28 o 
   7   2  12     1162.85     1120.57     18.66 o 
   8   2  12      165.92      159.08      6.38 o 
   9   2  12      407.34      424.67     14.58 o 
  10   2  12      493.61      465.90     16.06 o 
  -6   3  12       66.99       58.54      4.64 o 
  -5   3  12        0.15       -1.40      1.40 o 
  -4   3  12      169.36      194.76      6.95 o 
  -3   3  12      116.16      100.17      5.12 o 
  -2   3  12       22.60       15.13      2.28 o 
  -1   3  12      195.75      184.78      6.31 o 
   0   3  12     3476.73     3449.09     41.58 o 
   1   3  12      264.73      233.10      6.76 o 
   2   3  12     1135.15     1167.56     14.52 o 
   3   3  12      302.62      308.51      7.46 o 
   4   3  12      713.95      692.90     14.27 o 
   5   3  12     1142.47     1119.20     17.76 o 
   6   3  12      342.43      328.73      8.67 o 
   7   3  12      386.16      379.21     15.74 o 
   8   3  12      341.17      325.96     12.26 o 
   9   3  12       58.46       64.70     12.15 o 
  10   3  12      677.69      744.40     38.28 o 
  -6   4  12      553.66      573.30     17.19 o 
  -5   4  12      209.75      235.85      8.16 o 
  -4   4  12     1375.27     1421.88     35.49 o 
  -3   4  12       24.08       15.25      2.50 o 
  -2   4  12       14.39        9.03      2.10 o 
  -1   4  12      169.51      169.27      6.05 o 
   0   4  12      121.24      127.49      5.12 o 
   1   4  12       87.60       94.65      4.21 o 
   2   4  12       39.16       43.71      2.31 o 
   3   4  12     2819.30     2857.28     29.64 o 
   4   4  12      211.60      205.01      6.24 o 
   5   4  12       79.83       70.51      4.00 o 
   6   4  12      326.91      326.74      8.39 o 
   7   4  12      370.07      369.90     10.20 o 
   8   4  12       98.91       98.44      6.97 o 
   9   4  12      425.58      468.35     21.27 o 
  10   4  12        6.23        5.16      3.13 o 
  -6   5  12       24.22       26.57      4.67 o 
  -5   5  12       28.31       32.86      5.16 o 
  -4   5  12      190.45      208.36      7.46 o 
  -3   5  12      303.93      318.67     12.25 o 
  -2   5  12      356.24      361.17      9.07 o 
  -1   5  12      168.80      152.88      5.61 o 
   0   5  12      802.73      765.36     13.55 o 
   1   5  12       12.06        5.92      1.55 o 
   2   5  12     1042.96     1018.16     13.43 o 
   3   5  12      243.72      234.41      5.42 o 
   4   5  12        3.04        3.26      1.75 o 
   5   5  12      159.76      151.44      6.77 o 
   6   5  12      345.90      360.78     19.22 o 
   7   5  12       28.72       28.03      4.86 o 
   8   5  12      342.95      347.58     12.26 o 
   9   5  12        2.86        3.99      2.92 o 
  10   5  12       34.01       21.87      4.67 o 
  -6   6  12       77.12       78.50      6.87 o 
  -5   6  12       77.23       77.85      6.87 o 
  -4   6  12       67.70       67.86      7.29 o 
  -3   6  12       13.59       12.76      3.44 o 
  -2   6  12      744.24      732.73     13.71 o 
  -1   6  12      860.44      841.68     20.44 o 
   0   6  12        0.70        0.81      1.40 o 
   1   6  12      305.11      290.62      6.16 o 
   2   6  12      631.55      622.13      9.83 o 
   3   6  12       30.46       25.78      2.06 o 
   4   6  12       15.45       11.40      1.66 o 
   5   6  12      194.74      190.43      7.02 o 
   6   6  12       13.71       10.71      2.28 o 
   7   6  12       93.02       92.53      6.40 o 
   8   6  12      156.23      140.26     13.37 o 
   9   6  12      155.19      176.50      9.34 o 
  10   6  12       14.28        7.14      3.13 o 
  -6   7  12       10.03       15.67      6.08 o 
  -5   7  12      254.60      241.29     11.17 o 
  -4   7  12      539.64      527.88     26.13 o 
  -3   7  12     2807.04     2826.29     46.40 o 
  -2   7  12      162.97      163.68      8.13 o 
  -1   7  12      194.76      191.92      6.24 o 
   0   7  12      100.45       96.13      4.64 o 
   1   7  12      193.29      191.18      4.93 o 
   2   7  12       67.68       64.14      3.43 o 
   3   7  12        2.80        2.43      1.31 o 
   4   7  12      632.95      644.63     10.70 o 
   5   7  12       18.27       17.55      2.81 o 
   6   7  12      221.45      240.02      7.65 o 
   7   7  12      422.39      420.33     12.80 o 
   8   7  12      332.87      327.76     11.94 o 
   9   7  12      204.09      220.86     10.20 o 
  10   7  12        5.88        1.06      3.13 o 
  -6   8  12       11.17        7.70      3.80 o 
  -5   8  12      158.09      152.18      9.11 o 
  -4   8  12        9.03       11.54      3.44 o 
  -3   8  12     1231.51     1228.84     26.20 o 
  -2   8  12     1820.82     1817.65     33.07 o 
  -1   8  12      218.37      215.27      8.99 o 
   0   8  12      554.47      565.69     14.61 o 
   1   8  12      124.28      118.13      4.02 o 
   2   8  12      231.83      237.24      5.91 o 
   3   8  12      271.39      281.13      6.48 o 
   4   8  12      355.02      341.68      8.07 o 
   5   8  12      213.21      218.71      5.99 o 
   6   8  12       48.02       46.46      5.09 o 
   7   8  12       23.84       18.23      3.80 o 
   8   8  12       90.44       76.67     10.94 o 
   9   8  12       50.22       39.26      5.54 o 
  10   8  12        2.35        1.22      3.13 o 
  -5   9  12      140.18      141.63      8.99 o 
  -4   9  12       36.65       41.64      5.16 o 
  -3   9  12      826.68      848.46     21.04 o 
  -2   9  12       63.72       54.71      5.16 o 
  -1   9  12      625.82      608.87     34.03 o 
   0   9  12       10.00       10.27      2.28 o 
   1   9  12     2391.59     2360.81     30.33 o 
   2   9  12      424.60      414.22      7.80 o 
   3   9  12     1048.26      988.32     13.92 o 
   4   9  12        0.15       -1.04      1.35 o 
   5   9  12      932.17      955.51     17.03 o 
   6   9  12      118.42      118.58      5.82 o 
   7   9  12       29.01       30.30      6.00 o 
   8   9  12       46.79       46.68      6.08 o 
   9   9  12      161.69      164.30     14.58 o 
  10   9  12        7.64        5.00      3.80 o 
  -5  10  12       54.73       54.41      9.11 o 
  -4  10  12      879.47      889.63     22.34 o 
  -3  10  12      124.65      114.23      7.73 o 
  -2  10  12      183.74      189.29      9.45 o 
  -1  10  12      198.92      191.37      8.99 o 
   0  10  12       82.34       81.79      4.64 o 
   1  10  12        5.92        7.99      1.77 o 
   2  10  12       15.05       14.35      2.28 o 
   3  10  12      679.10      675.87     13.23 o 
   4  10  12      352.48      357.83     10.69 o 
   5  10  12       52.15       54.77      6.32 o 
   6  10  12       81.89       81.94      4.91 o 
   7  10  12       13.09       12.15      2.99 o 
   8  10  12      377.09      359.00     10.23 o 
   9  10  12       27.95       23.69      4.67 o 
  10  10  12       55.24       50.22      6.40 o 
  -5  11  12        0.64       -2.43      2.58 o 
  -4  11  12       48.30       47.42      6.01 o 
  -3  11  12      163.23      173.18      9.45 o 
  -2  11  12       86.19       78.99      6.40 o 
  -1  11  12      217.90      227.31     17.01 o 
   0  11  12        0.63        1.56      1.77 o 
   1  11  12       59.58       57.12      4.09 o 
   2  11  12       95.74      103.96      5.27 o 
   3  11  12       39.71       36.11      3.37 o 
   4  11  12      158.40      162.27      8.46 o 
   5  11  12       36.88       42.36      3.83 o 
   6  11  12        3.61        5.35      2.50 o 
   7  11  12     3223.83     3114.36     40.90 o 
   8  11  12       81.41       76.36      5.35 o 
   9  11  12       18.15       24.53      4.67 o 
  10  11  12        5.21        3.65      4.86 o 
  -4  12  12       33.33       42.67      6.01 o 
  -3  12  12      183.61      164.85     15.19 o 
  -2  12  12      230.63      246.34     13.37 o 
  -1  12  12      489.23      493.12     14.38 o 
   0  12  12       29.99       36.01      3.37 o 
   1  12  12      603.29      577.40     12.52 o 
   2  12  12       17.16       20.62      2.99 o 
   3  12  12      157.07      153.94      6.38 o 
   4  12  12      127.12      119.57      7.59 o 
   5  12  12      153.97      131.94     15.80 o 
   6  12  12      788.01      803.69     26.17 o 
   7  12  12        0.44       -1.09      2.50 o 
   8  12  12        1.01        0.36      2.50 o 
   9  12  12      134.79      144.85      7.23 o 
  -3  13  12      956.46      976.64     24.06 o 
  -2  13  12      188.46      189.92     12.76 o 
  -1  13  12       51.09       53.11      4.41 o 
   0  13  12      160.83      165.27     11.17 o 
   1  13  12      236.51      250.48      8.11 o 
   2  13  12        0.54       -0.20      1.92 o 
   3  13  12       48.77       50.77      9.72 o 
   4  13  12        1.02       -0.41      2.17 o 
   5  13  12       34.75       42.88      7.29 o 
   6  13  12      896.85      892.11     21.90 o 
   7  13  12       38.02       42.28      5.54 o 
   8  13  12       66.54       50.89      5.12 o 
   9  13  12       14.69       16.42      3.70 o 
  -3  14  12       79.48       71.86     20.05 o 
  -2  14  12      110.44      116.97     10.33 o 
  -1  14  12      258.78      248.48      8.53 o 
   0  14  12      147.09      144.76      6.69 o 
   1  14  12      185.73      191.05      8.08 o 
   2  14  12      261.75      250.50      8.26 o 
   3  14  12      256.99      283.87     12.26 o 
   4  14  12      138.72      149.59      9.34 o 
   5  14  12      923.97      931.83     22.66 o 
   6  14  12      427.94      453.40     15.40 o 
   7  14  12       14.13       17.34      4.67 o 
   8  14  12       97.90       94.65      8.51 o 
  -2  15  12        7.49        8.91      3.80 o 
  -1  15  12       24.90       24.55      3.66 o 
   0  15  12       11.55       10.33      2.99 o 
   1  15  12       43.67       42.72      4.21 o 
   2  15  12     1271.17     1337.08     29.16 o 
   3  15  12       69.95       66.70      6.97 o 
   4  15  12      224.09      224.86     22.48 o 
   5  15  12        4.85        1.67      3.13 o 
   6  15  12      315.66      328.93     13.30 o 
   7  15  12        5.44       10.38      4.67 o 
   0  16  12       72.38       79.59      8.45 o 
   1  16  12      265.05      263.32     13.26 o 
   2  16  12      126.73      142.31      9.34 o 
   3  16  12       55.41       52.56      6.71 o 
   4  16  12      327.25      317.73     13.43 o 
   5  16  12      222.97      229.28     11.58 o 
   6  16  12       41.26       45.88      7.29 o 
   2  17  12       29.40       23.64      9.72 o 
   3  17  12       16.78       11.38      4.86 o 
   4  17  12       80.37       82.27      7.86 o 
  -1  -6  13        9.40       12.15      3.44 o 
   0  -6  13       13.80       12.69      3.80 o 
   1  -6  13      199.90      184.34      9.45 o 
   2  -6  13       15.61       17.66      5.47 o 
   3  -6  13        3.38       11.54      3.44 o 
   4  -6  13       72.81       68.94     10.10 o 
  -3  -5  13      757.68      815.48     21.43 o 
  -2  -5  13       27.07       26.79      5.16 o 
  -1  -5  13      224.88      231.88     10.72 o 
   0  -5  13      301.10      332.36     12.89 o 
   1  -5  13        2.80        3.65      2.58 o 
   2  -5  13      234.77      235.99     10.72 o 
   3  -5  13       76.82       82.57      6.87 o 
   4  -5  13       44.02       31.71      4.21 o 
   5  -5  13        0.97        3.76      2.28 o 
  -4  -4  13       32.98       34.13      4.41 o 
  -3  -4  13      183.56      160.96      7.46 o 
  -2  -4  13        2.57        3.30      2.92 o 
  -1  -4  13      455.46      479.59     15.02 o 
   0  -4  13        0.44       -0.73      3.65 o 
   1  -4  13        4.10        4.25      2.58 o 
   2  -4  13      239.93      271.76     11.17 o 
   3  -4  13      830.26      804.25     21.04 o 
   4  -4  13      302.18      326.52     12.44 o 
   5  -4  13      801.40      783.84     16.01 o 
   6  -4  13        3.77        3.54      2.28 o 
  -4  -3  13      303.04      308.60     12.02 o 
  -3  -3  13        0.14        1.22      2.10 o 
  -2  -3  13     1057.77     1106.11     25.34 o 
  -1  -3  13        0.17       -0.49      2.02 o 
   0  -3  13        4.12        1.22      2.58 o 
   1  -3  13      116.57      112.18     15.80 o 
   2  -3  13      145.12      139.05      8.51 o 
   3  -3  13        0.05       -0.61      2.58 o 
   4  -3  13       67.29       73.80      6.40 o 
   5  -3  13      143.18      130.55      8.77 o 
   6  -3  13        1.29        2.43      2.10 o 
   7  -3  13       35.32       37.32      5.65 o 
  -5  -2  13      324.10      342.79     15.15 o 
  -4  -2  13       26.94       19.04      6.49 o 
  -3  -2  13      437.84      419.26     17.19 o 
  -2  -2  13      332.34      338.53     11.86 o 
  -1  -2  13      297.91      297.92     11.58 o 
   0  -2  13      628.02      617.71     22.48 o 
   1  -2  13      246.77      266.78     10.72 o 
   2  -2  13        2.29       -1.22      1.72 o 
   3  -2  13       49.44       52.47      5.54 o 
   4  -2  13      204.54      218.62      7.32 o 
   5  -2  13      207.87      210.12      7.32 o 
   6  -2  13       31.19       32.20      3.70 o 
   7  -2  13      421.97      411.13     11.36 o 
   8  -2  13       22.68       20.53      3.37 o 
  -5  -1  13      358.83      383.11     11.45 o 
  -4  -1  13        1.64        0.81      2.10 o 
  -3  -1  13       95.92       93.61      5.61 o 
  -2  -1  13       66.34       57.43      4.64 o 
  -1  -1  13       19.05       19.40      5.14 o 
   0  -1  13      104.62      103.92     13.97 o 
   1  -1  13      226.48      212.66      9.45 o 
   2  -1  13      613.14      634.05     16.74 o 
   3  -1  13       14.31        9.03      2.92 o 
   4  -1  13      424.41      426.56      9.97 o 
   5  -1  13      363.03      365.50      9.62 o 
   6  -1  13      108.81      111.30      4.80 o 
   7  -1  13       24.91       22.95      4.26 o 
   8  -1  13      802.83      822.23     53.10 o 
  -5   0  13       45.67       49.21      4.64 o 
  -4   0  13       14.62        6.08      2.10 o 
  -3   0  13      148.12      152.93      6.76 o 
  -2   0  13      395.19      385.10     10.27 o 
  -1   0  13      169.96      184.36      7.24 o 
   0   0  13        0.78        3.30      1.77 o 
   1   0  13      198.22      188.13      9.72 o 
   2   0  13     1060.59     1084.92     46.18 o 
   3   0  13      488.19      556.08     26.73 o 
   4   0  13       36.17       26.93      2.99 o 
   5   0  13       77.19       89.92      7.45 o 
   6   0  13      367.99      367.59     14.75 o 
   7   0  13      159.39      167.63      6.69 o 
   8   0  13       10.25       10.42      2.99 o 
   9   0  13     1053.32     1096.68     26.27 o 
  -6   1  13      135.55      148.54      7.46 o 
  -5   1  13      379.08      388.07     11.23 o 
  -4   1  13        6.84        4.05      3.06 o 
  -3   1  13      791.12      780.79     19.61 o 
  -2   1  13      491.50      532.49     12.38 o 
  -1   1  13        1.56        0.30      1.55 o 
   0   1  13      390.56      402.61     11.83 o 
   1   1  13        7.89        6.68      2.58 o 
   2   1  13     2829.34     2802.47     45.06 o 
   3   1  13      925.11      908.62     20.57 o 
   4   1  13       36.19       48.69      3.37 o 
   5   1  13      527.51      538.82     11.52 o 
   6   1  13      114.23      126.04      5.66 o 
   7   1  13      148.86      160.28      6.69 o 
   8   1  13       59.42       64.30      4.66 o 
   9   1  13      281.36      308.34     12.55 o 
  -6   2  13        9.04       11.34      2.81 o 
  -5   2  13      348.88      341.56     31.77 o 
  -4   2  13      838.19      808.36     27.84 o 
  -3   2  13      221.14      198.26      7.23 o 
  -2   2  13     1888.25     1803.86     26.42 o 
  -1   2  13       91.55       81.18      4.64 o 
   0   2  13      565.14      554.13     11.59 o 
   1   2  13     1223.39     1218.12     29.33 o 
   2   2  13      389.65      418.68     12.44 o 
   3   2  13       40.21       49.31      3.37 o 
   4   2  13      134.57      154.40      5.66 o 
   5   2  13      236.84      234.64      7.23 o 
   6   2  13      345.96      373.06      9.38 o 
   7   2  13      210.50      210.05      7.55 o 
   8   2  13        2.66        0.49      1.62 o 
   9   2  13       53.94       65.62      6.71 o 
  -6   3  13       29.80       23.00      3.70 o 
  -5   3  13       53.96       48.62      4.41 o 
  -4   3  13       21.52       18.49      2.99 o 
  -3   3  13      280.85      282.15      8.63 o 
  -2   3  13      508.36      467.62     12.84 o 
  -1   3  13      633.78      610.38     12.59 o 
   0   3  13       91.94       90.27      5.07 o 
   1   3  13      869.78      872.14     15.33 o 
   2   3  13      644.02      662.12     15.72 o 
   3   3  13      109.90       93.53      4.86 o 
   4   3  13       20.12       29.51      2.99 o 
   5   3  13      118.17       99.14      5.85 o 
   6   3  13      287.81      244.87      7.55 o 
   7   3  13       20.68       14.50      2.63 o 
   8   3  13      397.69      376.42     13.43 o 
   9   3  13       12.05       10.13      4.25 o 
  10   3  13      565.82      573.21     17.80 o 
  -6   4  13       42.84       45.97      6.01 o 
  -5   4  13       73.43       68.76      4.38 o 
  -4   4  13       63.35       56.61      5.32 o 
  -3   4  13       11.76       10.61      2.28 o 
  -2   4  13        2.11        1.37      1.55 o 
  -1   4  13       13.48       17.20      2.50 o 
   0   4  13      633.79      646.48     12.59 o 
   1   4  13      669.95      674.62     12.81 o 
   2   4  13      181.34      178.05      7.31 o 
   3   4  13       89.02       90.83      3.39 o 
   4   4  13      102.93       95.30      4.41 o 
   5   4  13       34.14       26.93      2.99 o 
   6   4  13     2783.36     2681.05     34.83 o 
   7   4  13      142.85      148.09      6.11 o 
   8   4  13        1.07        2.03      2.17 o 
   9   4  13      235.79      251.28     11.39 o 
  10   4  13      390.13      387.31     48.61 o 
  -6   5  13        3.42        1.22      4.25 o 
  -5   5  13       58.07       57.35      6.01 o 
  -4   5  13      111.38      114.22      5.72 o 
  -3   5  13      631.05      640.48     13.51 o 
  -2   5  13      262.53      247.47      8.12 o 
  -1   5  13       33.94       34.05      3.22 o 
   0   5  13      334.89      322.64      8.63 o 
   1   5  13      734.15      684.24     18.31 o 
   2   5  13      496.93      488.13     10.51 o 
   3   5  13       38.57       42.06      2.68 o 
   4   5  13      211.84      182.64      6.24 o 
   5   5  13        1.06       -1.22      1.72 o 
   6   5  13       49.75       57.18      3.83 o 
   7   5  13      894.97      869.98     20.41 o 
   8   5  13      265.55      276.80     11.39 o 
   9   5  13      348.94      353.61     13.13 o 
  10   5  13       36.34       31.74      5.54 o 
  -6   6  13       69.22       66.23      6.87 o 
  -5   6  13       20.07       20.05     12.76 o 
  -4   6  13      429.90      431.52     14.61 o 
  -3   6  13      192.44      185.74     21.27 o 
  -2   6  13     1013.19      988.30     17.96 o 
  -1   6  13      260.60      243.59      7.46 o 
   0   6  13       33.88       33.39      4.45 o 
   1   6  13      763.52      777.42     14.00 o 
   2   6  13      259.93      244.82      6.14 o 
   3   6  13      107.97      118.08      4.19 o 
   4   6  13      148.74      163.71      5.36 o 
   5   6  13        1.63        0.30      1.55 o 
   6   6  13      207.56      208.88      6.83 o 
   7   6  13       12.60       10.24      2.92 o 
   8   6  13      836.34      796.39     20.41 o 
   9   6  13       60.94       56.05      5.83 o 
  10   6  13       93.86       96.49      8.51 o 
  -5   7  13      396.02      379.16     14.61 o 
  -4   7  13       76.49       65.37      6.40 o 
  -3   7  13      297.23      317.73     13.37 o 
  -2   7  13     2136.38     2088.66     36.95 o 
  -1   7  13      983.33      976.52     16.75 o 
   0   7  13      240.65      250.40      7.46 o 
   1   7  13        7.50        8.51      2.10 o 
   2   7  13     1088.83     1092.43     14.67 o 
   3   7  13       74.86       77.70      3.57 o 
   4   7  13       90.51       89.60      3.91 o 
   5   7  13      739.80      758.38     11.93 o 
   6   7  13       99.92       90.25      5.83 o 
   7   7  13      893.32      874.31     20.41 o 
   8   7  13      186.19      167.96      9.34 o 
   9   7  13       14.01        8.10      3.26 o 
  10   7  13      159.23      167.69     16.41 o 
  -5   8  13      271.55      243.92     11.58 o 
  -4   8  13      174.20      178.64      9.45 o 
  -3   8  13      888.62      864.02     21.48 o 
  -2   8  13      544.77      592.62     16.74 o 
  -1   8  13      775.80      754.30     48.61 o 
   0   8  13      137.62      143.94     16.41 o 
   1   8  13      317.43      326.86      8.57 o 
   2   8  13      160.57      167.16      5.44 o 
   3   8  13      147.04      148.27      4.91 o 
   4   8  13      215.19      216.98      5.75 o 
   5   8  13      394.88      392.87      8.31 o 
   6   8  13      281.33      292.52     10.51 o 
   7   8  13      336.80      316.04     11.39 o 
   8   8  13      220.42      220.87     10.20 o 
   9   8  13       48.51       45.67      5.54 o 
  10   8  13      298.22      280.40     31.59 o 
  -5   9  13      126.79      127.31      8.99 o 
  -4   9  13      225.60      248.76     14.58 o 
  -3   9  13      142.64      130.28      8.13 o 
  -2   9  13      437.09      429.58     13.75 o 
  -1   9  13      405.96      461.17     14.61 o 
   0   9  13       28.57       29.22      4.30 o 
   1   9  13      417.44      433.13      9.99 o 
   2   9  13      130.03      139.01      5.44 o 
   3   9  13     2081.62     2087.69     24.11 o 
   4   9  13       61.03       60.50      4.91 o 
   5   9  13     1142.08     1143.39     19.14 o 
   6   9  13     1688.32     1688.10     31.55 o 
   7   9  13      660.98      614.31     21.87 o 
   8   9  13       55.35       53.21      5.54 o 
   9   9  13       21.97       21.72      4.67 o 
  10   9  13       24.26       28.39      5.54 o 
  -4  10  13       52.61       46.85      6.68 o 
  -3  10  13      562.88      578.22     17.19 o 
  -2  10  13      381.04      414.09     13.75 o 
  -1  10  13       78.34       77.43      6.40 o 
   0  10  13      201.53      189.75      8.99 o 
   1  10  13      582.90      574.75     11.76 o 
   2  10  13      129.75      119.10     10.89 o 
   3  10  13      805.12      819.14     20.93 o 
   4  10  13      151.20      145.36      5.25 o 
   5  10  13      165.80      156.88      6.95 o 
   6  10  13      523.37      510.12     12.30 o 
   7  10  13      563.08      540.93     13.22 o 
   8  10  13       24.61       28.46      4.67 o 
   9  10  13       14.05       11.48      3.80 o 
  10  10  13       13.12       17.23      4.22 o 
  -4  11  13      100.00      106.08      8.13 o 
  -3  11  13        6.78        6.48      7.29 o 
  -2  11  13       80.46       72.35      6.87 o 
  -1  11  13      193.41      216.00      9.85 o 
   0  11  13        5.83        5.73      2.92 o 
   1  11  13        0.23        1.67      1.55 o 
   2  11  13      984.00      995.12     17.27 o 
   3  11  13        0.15        1.70      1.62 o 
   4  11  13      201.75      204.96      9.34 o 
   5  11  13       10.52       11.40      2.63 o 
   6  11  13      174.40      175.39      9.83 o 
   7  11  13        5.11        3.07      2.05 o 
   8  11  13     1518.34     1475.38     43.79 o 
   9  11  13       15.14       19.63      4.67 o 
  -3  12  13      426.74      406.83     15.02 o 
  -2  12  13      189.05      187.43      9.85 o 
  -1  12  13      121.93      113.13      7.73 o 
   0  12  13       50.61       53.82      4.27 o 
   1  12  13      119.53      135.39      5.98 o 
   2  12  13       23.05       27.65      3.70 o 
   3  12  13       89.48       92.17      5.27 o 
   4  12  13      165.43      160.17      8.46 o 
   5  12  13      393.84      415.56     14.00 o 
   6  12  13        8.17        7.46      2.92 o 
   7  12  13        0.78        3.75      2.63 o 
   8  12  13       10.96        4.55      2.63 o 
   9  12  13       26.58       38.38      5.54 o 
  -3  13  13        4.41        3.12      2.92 o 
  -2  13  13       62.65       72.34     12.15 o 
  -1  13  13       74.77       77.21      6.87 o 
   0  13  13      504.21      519.52     12.75 o 
   1  13  13        7.72        7.40      2.28 o 
   2  13  13        2.99        2.87      2.28 o 
   3  13  13        0.00        0.87      2.92 o 
   4  13  13      578.15      557.05     16.93 o 
   5  13  13      115.30      116.91      8.46 o 
   6  13  13       12.66       11.67      4.04 o 
   7  13  13      141.82      141.63     10.94 o 
   8  13  13       13.97        7.67      3.22 o 
  -2  14  13      151.15      143.78      8.99 o 
  -1  14  13       72.30       69.69     13.37 o 
   0  14  13       17.44       18.14      3.37 o 
   1  14  13      170.31      174.07      7.40 o 
   2  14  13        6.25        2.32      2.28 o 
   3  14  13      168.09      183.71      9.63 o 
   4  14  13        0.06       -2.58      3.13 o 
   5  14  13      179.18      179.09      9.63 o 
   6  14  13        1.07       -1.67      3.13 o 
   7  14  13       64.55       68.37      7.90 o 
   8  14  13       70.22       65.23      7.29 o 
  -1  15  13       98.56      109.77      9.11 o 
   0  15  13      625.91      636.69     22.36 o 
   1  15  13        5.88        8.58      2.63 o 
   2  15  13      259.13      244.82     11.07 o 
   3  15  13      182.54      180.98     14.58 o 
   4  15  13        0.63       -0.91      3.13 o 
   5  15  13       12.53       12.26      4.22 o 
   6  15  13      208.90      217.56     11.07 o 
   7  15  13        1.51        4.46      3.80 o 
   1  16  13      498.65      465.11     14.53 o 
   2  16  13      626.09      647.17     19.21 o 
   3  16  13       14.57       14.03      4.25 o 
   4  16  13      199.99      211.55     11.67 o 
   5  16  13      177.44      179.30     10.51 o 
   6  16  13      161.01      175.68     10.51 o 
  -1  -5  14        0.56        1.74      2.92 o 
   0  -5  14      667.45      730.57     20.62 o 
   1  -5  14       11.54        6.68      3.44 o 
   2  -5  14      226.39      241.49     14.58 o 
   3  -5  14       19.18       15.80      4.30 o 
  -2  -4  14       76.89       79.71      6.87 o 
  -1  -4  14      692.72      777.84     26.13 o 
   0  -4  14      225.94      222.25     10.33 o 
   1  -4  14      285.09      300.90     12.44 o 
   2  -4  14        0.93        2.43      2.58 o 
   3  -4  14     1109.41     1149.98     41.32 o 
   4  -4  14       32.03       35.24      7.29 o 
   5  -4  14       28.63       24.19      4.67 o 
  -3  -3  14      631.97      634.84     29.77 o 
  -2  -3  14       29.26       26.57      4.67 o 
  -1  -3  14      121.75      127.90     21.87 o 
   0  -3  14      192.65      189.83      9.85 o 
   1  -3  14       48.66       40.94      5.16 o 
   2  -3  14       23.64       24.11      4.86 o 
   3  -3  14      107.21      104.07      7.73 o 
   4  -3  14      716.05      726.06     21.27 o 
   5  -3  14       53.09       55.05      6.40 o 
   6  -3  14       31.18       21.40      4.76 o 
  -4  -2  14      409.36      394.54     11.93 o 
  -3  -2  14        8.63        8.38      4.33 o 
  -2  -2  14       58.42       65.54     11.54 o 
  -1  -2  14      192.61      172.17      8.99 o 
   0  -2  14      175.96      179.84     10.33 o 
   1  -2  14      393.33      417.79     14.16 o 
   2  -2  14      782.16      800.98     24.91 o 
   3  -2  14     1412.11     1399.80     29.18 o 
   4  -2  14      473.28      463.52     15.02 o 
   5  -2  14        0.80       -1.22      2.58 o 
   6  -2  14      156.84      175.07      7.32 o 
   7  -2  14        5.90        9.58      2.31 o 
  -4  -1  14      109.16      132.43      6.88 o 
  -3  -1  14      381.94      416.78     11.40 o 
  -2  -1  14       11.01       13.97      3.30 o 
  -1  -1  14      203.95      220.62     12.15 o 
   0  -1  14       33.80       37.15      5.16 o 
   1  -1  14       28.62       31.09      4.30 o 
   2  -1  14        1.01        3.65      2.58 o 
   3  -1  14       81.31       74.45      6.40 o 
   4  -1  14     1020.69     1036.44     55.90 o 
   5  -1  14       73.81       63.84      5.29 o 
   6  -1  14       27.90       39.22      6.38 o 
   7  -1  14      147.00      145.18      6.83 o 
   8  -1  14       38.82       46.48      4.02 o 
  -4   0  14       54.12       53.71      5.67 o 
  -3   0  14       41.26       41.77      4.21 o 
  -2   0  14      607.86      599.86     13.51 o 
  -1   0  14      760.79      725.77     14.92 o 
   0   0  14        3.29        2.43      2.58 o 
   1   0  14      209.70      216.77      9.85 o 
   2   0  14        2.81       -1.22      1.72 o 
   3   0  14      108.84      113.56      7.27 o 
   4   0  14      406.27      405.73     13.67 o 
   5   0  14       75.80       70.18      4.65 o 
   6   0  14      328.74      352.99     10.10 o 
   7   0  14       27.20       25.78      3.70 o 
   8   0  14      181.64      198.17      8.11 o 
  -5   1  14       35.60       32.35      3.93 o 
  -4   1  14       64.39       62.36      5.12 o 
  -3   1  14      505.22      503.42     16.82 o 
  -2   1  14      138.94      132.43      9.17 o 
  -1   1  14      245.93      272.58      8.36 o 
   0   1  14      621.02      625.30     13.21 o 
   1   1  14       43.74       29.04      7.90 o 
   2   1  14     1051.38     1015.53     22.76 o 
   3   1  14      127.78      122.41      7.27 o 
   4   1  14       10.53        6.08      2.92 o 
   5   1  14      462.33      475.07     11.05 o 
   6   1  14      323.95      329.71      9.38 o 
   7   1  14       72.11       67.17      4.66 o 
   8   1  14      289.50      296.83      9.69 o 
  -5   2  14      322.05      342.99     14.82 o 
  -4   2  14      984.93      979.92     24.17 o 
  -3   2  14      116.43       96.26      5.61 o 
  -2   2  14      609.15      662.89     14.25 o 
  -1   2  14       34.25       22.46      2.81 o 
   0   2  14      626.11      642.35     13.01 o 
   1   2  14      150.35      158.60      7.73 o 
   2   2  14      168.15      179.26      8.59 o 
   3   2  14      145.93      147.04      7.73 o 
   4   2  14      107.37      131.45      8.26 o 
   5   2  14       28.33       22.79      3.11 o 
   6   2  14       75.21       79.94      5.22 o 
   7   2  14       34.18       33.47      3.83 o 
   8   2  14      524.04      545.12     15.58 o 
   9   2  14       12.73       14.05      3.80 o 
  -5   3  14      254.56      274.08      9.57 o 
  -4   3  14      660.65      644.05     14.49 o 
  -3   3  14       20.55       21.03      3.51 o 
  -2   3  14        1.00        1.39      1.77 o 
  -1   3  14      892.27      873.01     20.50 o 
   0   3  14        0.31        0.41      1.40 o 
   1   3  14      253.45      251.77      7.65 o 
   2   3  14       41.81       33.22      4.30 o 
   3   3  14      490.12      504.11     14.53 o 
   4   3  14       61.09       69.16      4.09 o 
   5   3  14      915.82      891.76     18.09 o 
   6   3  14       48.25       55.22      4.09 o 
   7   3  14       29.43       24.94      3.11 o 
   8   3  14        3.90        3.80      3.13 o 
   9   3  14       27.45       31.34      4.94 o 
  -5   4  14        5.40        3.65      2.10 o 
  -4   4  14      127.53      138.17      6.76 o 
  -3   4  14        1.88        0.17      1.77 o 
  -2   4  14      724.16      714.02     16.49 o 
  -1   4  14        0.55        1.56      1.77 o 
   0   4  14       12.09       12.50      2.50 o 
   1   4  14      140.06      151.17      6.05 o 
   2   4  14       86.10       86.16      7.19 o 
   3   4  14        0.65        0.49      2.02 o 
   4   4  14      621.56      592.65     11.97 o 
   5   4  14      262.04      239.77      7.46 o 
   6   4  14      225.28      203.14      7.10 o 
   7   4  14     1200.59     1226.66     21.36 o 
   8   4  14      373.71      377.08     13.43 o 
   9   4  14        1.12        5.56      2.92 o 
  -5   5  14       12.94        9.11      3.44 o 
  -4   5  14      257.62      254.12     11.17 o 
  -3   5  14      246.02      242.94      9.72 o 
  -2   5  14      153.47      169.37      7.05 o 
  -1   5  14      651.38      625.21     18.19 o 
   0   5  14      206.75      202.35      6.76 o 
   1   5  14       48.88       56.30      3.70 o 
   2   5  14      292.05      290.27     10.27 o 
   3   5  14        8.78        8.25      2.10 o 
   4   5  14      253.97      230.98      6.95 o 
   5   5  14      107.81      118.70      5.27 o 
   6   5  14      865.77      837.49     15.67 o 
   7   5  14      499.51      523.82     15.18 o 
   8   5  14      128.51      132.28      7.90 o 
   9   5  14      120.35      120.70     17.01 o 
  -5   6  14      126.23      149.11     16.41 o 
  -4   6  14        0.56        1.04      2.92 o 
  -3   6  14       92.98      101.12      7.27 o 
  -2   6  14      297.51      298.40      9.07 o 
  -1   6  14      216.44      226.41      7.46 o 
   0   6  14      429.51      436.64     10.48 o 
   1   6  14       40.37       40.84      4.98 o 
   2   6  14       62.58       68.05      4.21 o 
   3   6  14      240.00      225.54      5.86 o 
   4   6  14       29.34       24.12      2.99 o 
   5   6  14       54.05       57.71      4.09 o 
   6   6  14      406.19      408.22     12.01 o 
   7   6  14      238.85      237.39     10.20 o 
   8   6  14       24.40       24.81      8.51 o 
   9   6  14       61.21       63.19      6.71 o 
  10   6  14       22.43       16.77      4.25 o 
  -5   7  14      185.77      152.26      9.85 o 
  -4   7  14      328.78      335.69     25.52 o 
  -3   7  14      130.55      127.96      8.13 o 
  -2   7  14      151.65      152.14      8.59 o 
  -1   7  14        3.97        0.00      3.04 o 
   0   7  14      406.25      398.17     10.12 o 
   1   7  14       12.69       12.41      2.28 o 
   2   7  14        1.01        2.95      2.46 o 
   3   7  14      322.14      319.96      7.25 o 
   4   7  14      270.85      278.68      6.64 o 
   5   7  14      263.53      250.43      7.55 o 
   6   7  14      582.86      558.93     32.20 o 
   7   7  14      540.90      547.56     16.06 o 
   8   7  14        6.81        4.41      4.25 o 
   9   7  14       19.98       18.34      4.04 o 
  10   7  14       70.79       65.26      7.27 o 
  -4   8  14        2.51        1.91      3.65 o 
  -3   8  14      257.63      245.30     11.17 o 
  -2   8  14      579.54      561.08     18.23 o 
  -1   8  14      568.30      570.24     23.70 o 
   0   8  14       35.89       38.02      4.30 o 
   1   8  14       88.51       85.66      4.64 o 
   2   8  14       52.96       56.21      4.22 o 
   3   8  14     1052.69     1045.84     14.86 o 
   4   8  14       19.07       21.12      2.55 o 
   5   8  14      110.67      106.58      4.53 o 
   6   8  14       29.86       23.94      4.04 o 
   7   8  14       62.07       63.34      5.83 o 
   8   8  14       20.31       17.24      4.30 o 
   9   8  14       40.01       38.19      5.83 o 
  -4   9  14      537.56      526.28     17.19 o 
  -3   9  14       67.30       68.62     12.15 o 
  -2   9  14      373.21      384.55     14.58 o 
  -1   9  14      178.00      178.26     10.94 o 
   0   9  14       82.69       92.08      9.72 o 
   1   9  14       30.43       29.62      4.30 o 
   2   9  14      341.87      333.08      8.57 o 
   3   9  14      273.60      270.36      6.78 o 
   4   9  14      450.60      459.13     14.91 o 
   5   9  14      322.24      327.79      9.07 o 
   6   9  14      220.23      216.82      9.34 o 
   7   9  14       13.39       20.23      4.25 o 
   8   9  14      174.31      174.27      9.34 o 
   9   9  14       80.43       76.93     10.94 o 
  -4  10  14      111.76      100.78      9.72 o 
  -3  10  14      161.72      158.60      9.45 o 
  -2  10  14       31.43       28.42      4.67 o 
  -1  10  14     1694.03     1721.32     33.51 o 
   0  10  14       18.89       15.80      3.80 o 
   1  10  14      198.73      212.66      9.45 o 
   2  10  14       64.35       73.08      4.41 o 
   3  10  14     2098.53     2151.32     29.19 o 
   4  10  14       53.95       59.34      3.77 o 
   5  10  14        2.63        0.84      1.87 o 
   6  10  14      198.11      206.21      7.86 o 
   7  10  14       42.90       54.90      5.54 o 
   8  10  14      703.47      667.40     18.85 o 
   9  10  14      209.80      185.96     23.09 o 
  -3  11  14      142.34      137.93      9.45 o 
  -2  11  14       19.11       23.98      5.47 o 
  -1  11  14       89.55       90.86      7.27 o 
   0  11  14        1.77       -1.22      2.58 o 
   1  11  14      883.15      918.61     21.04 o 
   2  11  14      223.40      224.98      7.65 o 
   3  11  14     1899.80     1858.78     39.92 o 
   4  11  14      119.80      122.97      7.59 o 
   5  11  14      206.69      206.05      7.65 o 
   6  11  14      189.84      194.46      8.11 o 
   7  11  14      841.79      797.87     17.03 o 
   8  11  14      447.19      395.41     20.05 o 
   9  11  14       13.22       14.69      4.67 o 
  -3  12  14       49.65       48.88      6.01 o 
  -2  12  14      334.10      341.58     13.75 o 
  -1  12  14       33.29       34.42      5.16 o 
   0  12  14        1.60        3.30      2.92 o 
   1  12  14      912.65      914.43     16.94 o 
   2  12  14       97.41      100.01      5.64 o 
   3  12  14       59.06       64.57      4.55 o 
   4  12  14      222.06      226.25     10.20 o 
   5  12  14      254.28      252.62     13.97 o 
   6  12  14        0.62        3.34      3.13 o 
   7  12  14     3495.33     3365.38     55.73 o 
   8  12  14       22.21       15.13      4.67 o 
  -2  13  14      405.86      399.48     15.02 o 
  -1  13  14      150.92      130.94      8.13 o 
   0  13  14        0.25       -1.74      2.92 o 
   1  13  14       89.60       97.20      5.52 o 
   2  13  14      344.56      347.10     14.71 o 
   3  13  14      400.19      418.45     13.67 o 
   4  13  14      391.91      364.82     13.13 o 
   5  13  14      330.00      325.19     13.13 o 
   6  13  14      152.59      160.63      9.34 o 
   7  13  14        6.75        8.75      4.04 o 
   8  13  14     1011.56     1011.40     26.13 o 
  -1  14  14        0.35       -2.92      2.92 o 
   0  14  14      242.03      260.93     11.58 o 
   1  14  14       17.33       10.68      2.99 o 
   2  14  14      255.97      255.29      8.82 o 
   3  14  14      450.33      446.62     14.87 o 
   4  14  14      323.04      357.35     14.00 o 
   5  14  14       20.29       14.58      4.04 o 
   6  14  14       12.81       19.23      4.86 o 
   7  14  14       26.63       27.13      5.54 o 
   0  15  14        0.05       -2.92      2.92 o 
   1  15  14       51.64       48.61      4.41 o 
   2  15  14        4.02        4.25      4.25 o 
   3  15  14      144.69      139.57      9.11 o 
   4  15  14        8.98        6.08      9.72 o 
   5  15  14       51.34       60.18      6.97 o 
   6  15  14       31.34       34.09      6.40 o 
   2  16  14      238.51      234.73     11.07 o 
   3  16  14       78.27       94.77      8.46 o 
   4  16  14      553.29      557.77     18.67 o 
   5  16  14      113.06      116.57     13.97 o 
   1  -4  15        1.94        1.22      2.58 o 
   2  -4  15       10.32        9.86      4.25 o 
   3  -4  15       14.67       13.91      3.80 o 
  -1  -3  15      387.81      430.89     15.88 o 
   0  -3  15       29.72       28.57      5.16 o 
   1  -3  15      406.43      433.65     15.02 o 
   2  -3  15      136.91      154.96      9.45 o 
   3  -3  15      606.55      655.30     19.32 o 
   4  -3  15      132.57      124.56      8.59 o 
   5  -3  15      773.15      844.23     22.76 o 
  -2  -2  15       11.16        8.51      3.44 o 
  -1  -2  15        1.30        5.47      3.44 o 
   0  -2  15      335.73      390.94     14.16 o 
   1  -2  15      412.11      428.61     15.02 o 
   2  -2  15      109.11      140.07     14.58 o 
   3  -2  15       25.92       27.13      4.67 o 
   4  -2  15      536.17      559.32     17.12 o 
   5  -2  15      341.64      389.76     15.19 o 
   6  -2  15      163.43      169.97     18.23 o 
  -3  -1  15      203.74      230.14      8.87 o 
  -2  -1  15        0.51       -0.24      2.02 o 
  -1  -1  15      346.75      361.06     13.75 o 
   0  -1  15        4.47        6.08      3.44 o 
   1  -1  15      323.91      334.87     12.89 o 
   2  -1  15       19.56       17.49      8.51 o 
   3  -1  15      432.34      453.60     15.02 o 
   4  -1  15       92.22       81.75      7.27 o 
   5  -1  15      173.37      168.91      9.34 o 
   6  -1  15        0.29       -0.75      1.87 o 
   7  -1  15      419.36      404.73     11.52 o 
  -3   0  15      538.50      540.92     15.22 o 
  -2   0  15       83.99       98.07      6.05 o 
  -1   0  15      305.58      317.91     12.89 o 
   0   0  15      168.90      169.91     13.37 o 
   1   0  15       21.43       23.61      7.29 o 
   2   0  15       13.49       10.33      3.44 o 
   3   0  15       65.26       62.36      6.01 o 
   4   0  15     1969.75     2023.51     38.17 o 
   5   0  15       36.66       33.34      5.54 o 
   6   0  15       56.73       49.19      4.09 o 
   7   0  15       10.03        4.86      2.28 o 
  -4   1  15       40.08       47.37      4.91 o 
  -3   1  15      112.95      115.59      6.31 o 
  -2   1  15       22.68       13.58      2.82 o 
  -1   1  15      267.89      272.99      8.87 o 
   0   1  15      206.98      220.56     10.31 o 
   1   1  15       55.72       52.59      5.54 o 
   2   1  15      292.86      294.34     15.19 o 
   3   1  15     1137.12     1144.71     36.46 o 
   4   1  15      277.15      253.10     18.23 o 
   5   1  15      939.52      970.77     23.15 o 
   6   1  15        0.75        0.97      1.62 o 
   7   1  15       18.28       14.03      3.88 o 
   8   1  15      201.25      218.22      8.53 o 
  -4   2  15      213.61      207.81     13.18 o 
  -3   2  15       69.22       68.72      5.12 o 
  -2   2  15      361.51      367.60     10.52 o 
  -1   2  15      135.72      136.76      6.31 o 
   0   2  15      826.33      845.26     16.16 o 
   1   2  15      209.88      212.69      9.45 o 
   2   2  15      284.08      278.33     11.17 o 
   3   2  15      730.44      748.81     26.13 o 
   4   2  15      336.52      333.00     19.44 o 
   5   2  15      209.71      226.29      8.66 o 
   6   2  15      270.28      295.96      9.24 o 
   7   2  15      233.79      243.91      8.67 o 
   8   2  15       15.29       12.02      3.41 o 
  -4   3  15      285.49      272.89      9.57 o 
  -3   3  15       65.08       71.06      5.35 o 
  -2   3  15     1712.25     1674.40     26.17 o 
  -1   3  15      410.20      401.86     11.83 o 
   0   3  15       16.48       18.60      2.99 o 
   1   3  15        9.26       11.11      3.04 o 
   2   3  15     1045.33     1068.99     23.62 o 
   3   3  15      112.86      124.63      7.27 o 
   4   3  15      302.04      312.96     11.58 o 
   5   3  15      111.44      112.29      6.99 o 
   6   3  15      132.72      144.86      6.38 o 
   7   3  15       69.34       81.39      6.31 o 
   8   3  15      108.95      101.53      7.86 o 
  -4   4  15      102.42       87.80      8.52 o 
  -3   4  15      421.74      447.33     11.89 o 
  -2   4  15       18.55       24.09      3.51 o 
  -1   4  15      417.14      421.50     10.74 o 
   0   4  15      169.47      178.77      6.76 o 
   1   4  15     1244.02     1271.04     26.91 o 
   2   4  15       32.54       34.90      4.30 o 
   3   4  15      603.41      622.55     16.74 o 
   4   4  15      228.27      217.62      9.34 o 
   5   4  15      107.60      105.05      5.15 o 
   6   4  15       24.02       18.42      2.99 o 
   7   4  15       36.52       29.24      4.28 o 
   8   4  15       74.12       75.91      8.51 o 
   9   4  15      119.06      117.54      8.75 o 
  -4   5  15       36.59       33.53      5.16 o 
  -3   5  15      482.08      468.08     11.89 o 
  -2   5  15      561.36      566.30     13.29 o 
  -1   5  15       10.03        9.94      2.28 o 
   0   5  15      585.26      597.20     13.05 o 
   1   5  15       21.41       14.38      2.50 o 
   2   5  15      725.25      711.09     13.71 o 
   3   5  15      772.14      752.48     30.99 o 
   4   5  15      631.94      603.19     12.69 o 
   5   5  15       44.75       50.45      3.83 o 
   6   5  15       52.10       48.50      3.83 o 
   7   5  15      250.07      262.86     10.78 o 
   8   5  15      296.97      292.99     26.73 o 
   9   5  15        3.34        8.51      3.80 o 
  -4   6  15        0.18       -1.22      2.58 o 
  -3   6  15      232.74      219.07     10.31 o 
  -2   6  15       28.53       29.21      4.29 o 
  -1   6  15      227.30      226.25      7.93 o 
   0   6  15       44.84       47.75      3.70 o 
   1   6  15      344.25      348.48     11.10 o 
   2   6  15      121.19      103.03      5.35 o 
   3   6  15      181.92      184.15     10.94 o 
   4   6  15        9.96        8.62      2.28 o 
   5   6  15      873.49      879.04     16.43 o 
   6   6  15       96.14       98.44      5.27 o 
   7   6  15     1087.92     1053.87     66.84 o 
   8   6  15      919.72      933.63     23.34 o 
   9   6  15      223.49      218.59     10.78 o 
  -4   7  15      241.51      253.93     18.23 o 
  -3   7  15       55.16       44.53     10.94 o 
  -2   7  15      191.94      198.17     18.23 o 
  -1   7  15      271.55      267.04     10.72 o 
   0   7  15       41.28       44.24      3.93 o 
   1   7  15        4.67        4.51      1.77 o 
   2   7  15        1.07        2.43      2.10 o 
   3   7  15      352.77      360.53     12.51 o 
   4   7  15        4.70        6.63      2.28 o 
   5   7  15      144.91      134.56      5.66 o 
   6   7  15      757.12      736.21     18.67 o 
   7   7  15      132.66      136.17      9.72 o 
   8   7  15      264.78      229.81     22.48 o 
   9   7  15      135.37      129.70      8.75 o 
  -4   8  15      114.37      112.17     14.58 o 
  -3   8  15      764.12      780.06     21.48 o 
  -2   8  15      697.42      670.95     43.14 o 
  -1   8  15       91.62       92.07      6.87 o 
   0   8  15       48.98       42.53      5.16 o 
   1   8  15      288.67      294.25      8.87 o 
   2   8  15       29.65       29.20      3.51 o 
   3   8  15        2.34       -0.17      1.77 o 
   4   8  15        1.46        5.99      1.93 o 
   5   8  15       78.22       71.61      5.99 o 
   6   8  15       66.23       65.76      5.83 o 
   7   8  15      149.55      139.48      8.46 o 
   8   8  15       48.86       47.36      5.83 o 
   9   8  15       76.76       94.48      7.86 o 
  -3   9  15      296.17      307.49     12.89 o 
  -2   9  15       17.79       14.77      3.80 o 
  -1   9  15      425.11      441.23     14.61 o 
   0   9  15      230.01      242.03     13.97 o 
   1   9  15      224.56      205.43      9.45 o 
   2   9  15      390.22      376.87     12.44 o 
   3   9  15      455.05      449.48      8.95 o 
   4   9  15       66.20       58.73      3.65 o 
   5   9  15       71.95       81.10      4.81 o 
   6   9  15      144.18      143.12      7.86 o 
   7   9  15      347.46      365.85     41.32 o 
   8   9  15      147.03      164.36     10.94 o 
   9   9  15      154.99      174.62     10.20 o 
  -3  10  15      137.52      131.92      9.45 o 
  -2  10  15       31.22       30.82     10.94 o 
  -1  10  15       75.41       65.82      6.01 o 
   0  10  15      134.43      159.11     13.37 o 
   1  10  15      499.63      509.37     15.02 o 
   2  10  15      501.31      536.07     15.02 o 
   3  10  15      215.92      209.15      7.23 o 
   4  10  15      312.54      321.96      7.73 o 
   5  10  15      115.55      116.78      6.05 o 
   6  10  15       46.74       53.16      5.54 o 
   7  10  15      297.03      267.69     11.07 o 
   8  10  15       21.11       20.38      4.67 o 
   9  10  15       22.10       21.13      4.94 o 
  -3  11  15      450.98      496.39     27.34 o 
  -2  11  15        0.71       -1.82      2.58 o 
  -1  11  15      117.44      130.04      8.59 o 
   0  11  15      266.59      275.93     11.17 o 
   1  11  15      439.70      467.53     14.61 o 
   2  11  15      215.16      221.48      9.85 o 
   3  11  15      494.01      483.10     11.45 o 
   4  11  15       87.87      100.70      6.87 o 
   5  11  15      214.23      220.33      9.85 o 
   6  11  15        2.48        3.77      3.12 o 
   7  11  15        7.00        5.77      3.13 o 
   8  11  15      586.79      491.74     16.26 o 
  -2  12  15       37.67       28.67      5.16 o 
  -1  12  15       49.73       50.44      6.01 o 
   0  12  15        3.20       -0.52      3.65 o 
   1  12  15      179.13      201.10     10.94 o 
   2  12  15      402.00      413.81     13.30 o 
   3  12  15      680.46      690.25     14.46 o 
   4  12  15      224.51      206.43      9.85 o 
   5  12  15       11.77       10.67      3.80 o 
   6  12  15        2.83        0.46      3.13 o 
   7  12  15      198.76      185.75      8.53 o 
   8  12  15      466.36      414.49     15.02 o 
  -1  13  15       19.62       31.04      7.29 o 
   0  13  15       43.14       55.30     15.19 o 
   1  13  15       98.47       74.62      6.87 o 
   2  13  15        4.87        8.51      2.58 o 
   3  13  15      462.20      475.07     14.53 o 
   4  13  15      224.55      228.32     14.58 o 
   5  13  15       60.25       55.65      6.40 o 
   6  13  15       28.68       20.90      4.94 o 
   7  13  15        5.70       10.83      4.86 o 
   0  14  15       58.91       67.03      6.87 o 
   1  14  15       11.45        7.29      3.44 o 
   2  14  15       77.72       72.26      5.12 o 
   3  14  15      214.36      217.32     12.76 o 
   4  14  15      776.47      780.16     20.93 o 
   5  14  15        2.68        1.67      3.13 o 
   6  14  15       32.60       32.81      5.83 o 
   7  14  15       81.19       71.53      7.59 o 
   1  15  15       79.60       88.42     11.54 o 
   2  15  15      435.49      443.98     28.56 o 
   3  15  15        0.52        0.91      3.13 o 
   4  15  15       31.16       19.93      4.94 o 
   5  15  15        0.74        3.24      3.26 o 
   0  -2  16       37.41       51.07     10.94 o 
   1  -2  16      529.27      545.31     17.60 o 
   2  -2  16       12.98       17.81      4.30 o 
   3  -2  16      243.21      252.91     12.03 o 
   4  -2  16       12.25        9.59      3.80 o 
  -1  -1  16       73.32       64.59      9.72 o 
   0  -1  16      189.11      188.62      9.85 o 
   1  -1  16        7.30        9.11      3.44 o 
   2  -1  16      540.70      550.48     25.52 o 
   3  -1  16       16.58       14.58      4.30 o 
   4  -1  16       75.61       73.17      7.90 o 
   5  -1  16       92.04       81.20      7.27 o 
  -2   0  16        0.76       -1.22      2.58 o 
  -1   0  16       61.48       70.30      6.87 o 
   0   0  16        0.51        2.43      2.58 o 
   1   0  16      506.45      524.62     16.74 o 
   2   0  16      109.94      110.80     13.37 o 
   3   0  16       32.83       34.91      6.68 o 
   4   0  16      153.59      146.38      8.99 o 
   5   0  16      355.61      328.57     18.84 o 
   6   0  16       22.50       26.25      5.16 o 
  -2   1  16        5.29        3.76      2.28 o 
  -1   1  16      289.25      259.62     11.17 o 
   0   1  16      465.02      441.97     15.02 o 
   1   1  16       24.42       18.42      6.08 o 
   2   1  16       90.19      102.72      7.73 o 
   3   1  16      416.03      376.88     13.67 o 
   4   1  16      429.87      478.44     15.88 o 
   5   1  16       15.65       10.53      3.80 o 
   6   1  16      533.43      543.57     32.81 o 
   7   1  16        7.65        6.89      2.81 o 
  -3   2  16      219.02      223.07      8.63 o 
  -2   2  16       15.91       17.34      3.22 o 
  -1   2  16       56.12       48.49      4.41 o 
   0   2  16      176.75      184.99     12.76 o 
   1   2  16       88.71       79.60      6.87 o 
   2   2  16      416.84      425.59     14.16 o 
   3   2  16       76.69       63.11     10.33 o 
   4   2  16       15.29       19.81      3.80 o 
   5   2  16       38.01       40.21      5.54 o 
   6   2  16        2.09        2.95      3.65 o 
   7   2  16      490.22      482.78     32.57 o 
  -3   3  16      152.63      162.87      7.46 o 
  -2   3  16      239.79      253.87      9.07 o 
  -1   3  16        4.27        6.44      2.50 o 
   0   3  16      100.72      119.01      7.90 o 
   1   3  16      238.66      238.86     10.31 o 
   2   3  16        1.70       -0.61      2.58 o 
   3   3  16     1066.21     1094.03     24.87 o 
   4   3  16      545.62      596.56     19.44 o 
   5   3  16      188.55      186.81     15.80 o 
   6   3  16      143.60      155.40      6.50 o 
   7   3  16       81.36       73.57      5.27 o 
   8   3  16      114.66      112.92      7.86 o 
  -3   4  16       69.57       60.78      4.81 o 
  -2   4  16      476.20      486.46     17.28 o 
  -1   4  16      302.65      311.08      9.57 o 
   0   4  16        3.15        6.08      2.10 o 
   1   4  16      139.31      128.82      7.73 o 
   2   4  16      181.32      187.39      8.99 o 
   3   4  16      636.79      634.78     27.34 o 
   4   4  16       89.72      113.35      7.27 o 
   5   4  16      103.08      115.98     20.05 o 
   6   4  16       40.28       30.70      3.70 o 
   7   4  16      250.67      251.70      8.67 o 
   8   4  16      193.48      196.40     11.54 o 
  -3   5  16      308.16      336.51     10.48 o 
  -2   5  16       71.90       63.67      4.81 o 
  -1   5  16      100.75       96.30      5.52 o 
   0   5  16      524.13      519.23     12.38 o 
   1   5  16        1.92        2.78      1.77 o 
   2   5  16        5.17        9.72      3.65 o 
   3   5  16      385.19      390.89     14.58 o 
   4   5  16      751.36      680.34     21.27 o 
   5   5  16       40.99       49.01      5.54 o 
   6   5  16      420.17      429.06     16.92 o 
   7   5  16       39.37       40.18      9.72 o 
   8   5  16      161.24      158.08      9.34 o 
  -3   6  16      200.00      193.84     10.31 o 
  -2   6  16      457.18      462.16     15.47 o 
  -1   6  16      323.89      296.61      9.34 o 
   0   6  16        6.68        9.17      2.28 o 
   1   6  16       70.26       72.06      4.64 o 
   2   6  16     1337.75     1328.37     21.46 o 
   3   6  16        5.68        9.37      2.92 o 
   4   6  16      150.62      139.97      8.13 o 
   5   6  16       12.76       10.19      2.63 o 
   6   6  16      183.57      191.78      7.40 o 
   7   6  16        6.89        3.80      3.13 o 
   8   6  16      177.29      185.65      9.63 o 
  -3   7  16      226.40      246.38     12.15 o 
  -2   7  16      574.02      593.01     17.60 o 
  -1   7  16       31.99       35.41      5.16 o 
   0   7  16        0.11        2.84      2.10 o 
   1   7  16       25.19       21.63      3.67 o 
   2   7  16       85.43       84.01      5.12 o 
   3   7  16       15.67       13.10      3.80 o 
   4   7  16       23.31       25.58      4.30 o 
   5   7  16     1189.61     1210.03     22.13 o 
   6   7  16       10.24       11.71      4.25 o 
   7   7  16       62.54       75.42      6.40 o 
   8   7  16        9.57        8.75      4.04 o 
  -3   8  16        1.27        0.00      3.44 o 
  -2   8  16      318.20      325.98     13.30 o 
  -1   8  16       24.18       34.20      5.16 o 
   0   8  16       97.90       91.40      6.87 o 
   1   8  16      126.72      125.70      7.27 o 
   2   8  16      265.27      273.14      8.63 o 
   3   8  16       40.65       43.86      3.93 o 
   4   8  16     1482.58     1475.94     29.18 o 
   5   8  16       59.76       57.61      4.70 o 
   6   8  16       18.06       15.53      3.80 o 
   7   8  16       13.19       12.96      3.80 o 
   8   8  16      143.96      139.26      8.75 o 
  -3   9  16       34.33       36.36      5.54 o 
  -2   9  16       59.70       65.23      7.29 o 
  -1   9  16       66.04       66.37      6.87 o 
   0   9  16      502.99      519.07     16.33 o 
   1   9  16        1.02        3.65      2.58 o 
   2   9  16       31.05       35.16      5.16 o 
   3   9  16      839.05      873.38     16.36 o 
   4   9  16      382.02      367.41      8.47 o 
   5   9  16      500.35      515.95     14.87 o 
   6   9  16       59.48       73.20      6.40 o 
   7   9  16        1.17        2.26      3.04 o 
   8   9  16       66.28       72.02      6.97 o 
  -2  10  16      203.37      218.21     11.17 o 
  -1  10  16      608.63      612.84     22.48 o 
   0  10  16      407.19      411.92     32.20 o 
   1  10  16      128.08      136.10      8.13 o 
   2  10  16      234.70      249.76     10.31 o 
   3  10  16      150.17      158.25      8.13 o 
   4  10  16      830.31      834.88     15.89 o 
   5  10  16      167.32      157.02     13.97 o 
   6  10  16      565.39      567.68     16.61 o 
   7  10  16        5.39        3.65      3.13 o 
   8  10  16      148.12      168.41     12.15 o 
  -2  11  16       11.53       10.94      4.30 o 
  -1  11  16     1711.95     1742.44     35.23 o 
   0  11  16      850.30      902.84     22.76 o 
   1  11  16      627.16      641.01     18.04 o 
   2  11  16      208.67      225.76     14.58 o 
   3  11  16       94.00       94.18      6.87 o 
   4  11  16      268.43      281.39     17.62 o 
   5  11  16      134.53      138.89     11.54 o 
   6  11  16       69.89       79.70     13.97 o 
   7  11  16       37.32       43.63      9.11 o 
   8  11  16        3.12       -0.61      4.25 o 
  -1  12  16      617.96      663.72     19.76 o 
   0  12  16      126.46      130.41      8.99 o 
   1  12  16      647.03      651.29     18.46 o 
   2  12  16      123.34      132.11      8.51 o 
   3  12  16      441.34      439.25     14.16 o 
   4  12  16      397.85      404.92     18.84 o 
   5  12  16       44.93       46.18      5.54 o 
   6  12  16       19.39       15.25      4.04 o 
   7  12  16        0.46        6.08      4.86 o 
   0  13  16       17.55       21.82      4.67 o 
   1  13  16       46.10       44.96      6.01 o 
   2  13  16        4.20        6.68      3.13 o 
   3  13  16       20.87       23.51      4.67 o 
   4  13  16      253.12      257.53     11.54 o 
   5  13  16        4.45        3.65      3.65 o 
   6  13  16       82.85       79.31      7.59 o 
   7  13  16      269.45      256.41     15.80 o 
   1  14  16       13.83       12.69      3.80 o 
   2  14  16       19.30       17.32      6.08 o 
   3  14  16      292.94      316.64     12.80 o 
   4  14  16      202.58      209.01     10.20 o 
   5  14  16      155.80      161.37      9.85 o 
   6  14  16        2.37        2.03      4.86 o 
   0   0  17      237.31      233.02     11.58 o 
   1   0  17       16.12       27.36      5.16 o 
   2   0  17        6.43        3.65      4.25 o 
   3   0  17      292.89      306.58     13.30 o 
   4   0  17      136.27      151.47      9.85 o 
  -1   1  17      266.54      300.20     13.97 o 
   0   1  17        4.90        8.51      3.65 o 
   1   1  17      120.87      109.81      8.13 o 
   2   1  17      978.66     1028.77     40.71 o 
   3   1  17      225.15      198.78     19.44 o 
   4   1  17      267.59      312.30     19.44 o 
   5   1  17       60.78       74.56      7.27 o 
  -1   2  17       35.76       23.09      4.67 o 
   0   2  17      123.97      130.77      8.59 o 
   1   2  17       91.05       97.35      7.73 o 
   2   2  17      128.76      137.32      9.11 o 
   3   2  17      155.03      168.67      9.85 o 
   4   2  17       98.83       87.22      7.27 o 
   5   2  17      290.14      308.66     12.80 o 
   6   2  17       93.85       87.90      7.59 o 
  -2   3  17       49.63       34.86      4.41 o 
  -1   3  17      116.63      113.09     16.41 o 
   0   3  17       74.16       75.34      6.87 o 
   1   3  17       63.63       68.74      6.40 o 
   2   3  17       30.33       40.50      5.54 o 
   3   3  17      303.56      308.91     12.44 o 
   4   3  17      718.22      730.64     20.18 o 
   5   3  17      320.58      295.83     12.44 o 
   6   3  17      270.54      282.65     18.84 o 
   7   3  17       28.01       20.29      3.47 o 
  -2   4  17       35.20       34.61      4.21 o 
  -1   4  17       43.24       40.33      4.41 o 
   0   4  17        0.78        1.22      2.58 o 
   1   4  17       15.93       16.45      6.68 o 
   2   4  17       74.78       76.19      6.87 o 
   3   4  17       38.69       27.13      4.67 o 
   4   4  17     1261.56     1293.20     28.32 o 
   5   4  17      497.75      490.14     16.26 o 
   6   4  17       24.20       21.15      4.67 o 
   7   4  17        3.92        4.37      2.50 o 
  -2   5  17       23.15       25.78      3.93 o 
  -1   5  17      161.53      164.82      9.63 o 
   0   5  17      494.36      488.68     12.59 o 
   1   5  17       81.41       77.55      6.87 o 
   2   5  17       19.62       25.13      5.47 o 
   3   5  17      585.22      575.88     37.06 o 
   4   5  17      101.99      111.35      7.73 o 
   5   5  17       60.28       56.54     11.54 o 
   6   5  17       14.53       20.68      4.67 o 
   7   5  17      279.48      297.01     11.91 o 
  -2   6  17      272.91      266.80     13.37 o 
  -1   6  17       90.04       91.24      5.82 o 
   0   6  17      288.91      300.41      9.34 o 
   1   6  17      244.93      237.77     11.65 o 
   2   6  17      198.75      194.55      9.45 o 
   3   6  17      115.60      119.77      7.73 o 
   4   6  17      598.38      558.05     18.84 o 
   5   6  17       43.18       45.39      5.54 o 
   6   6  17      243.18      268.57      9.07 o 
   7   6  17        1.31        1.82      3.13 o 
  -2   7  17      138.00      135.73     13.97 o 
  -1   7  17       11.37       10.26      6.08 o 
   0   7  17        8.00        8.75      2.50 o 
   1   7  17      157.45      162.04      7.02 o 
   2   7  17      395.91      398.87     18.84 o 
   3   7  17      576.10      628.96     17.19 o 
   4   7  17       22.48       24.93      4.30 o 
   5   7  17      568.92      608.49     18.84 o 
   6   7  17       21.72       24.07      4.04 o 
   7   7  17       91.37      109.42      7.59 o 
  -2   8  17      226.46      239.27     15.80 o 
  -1   8  17      330.48      326.42     37.67 o 
   0   8  17       63.81       62.64      6.01 o 
   1   8  17       56.86       44.43      5.16 o 
   2   8  17       27.09       21.48      3.51 o 
   3   8  17      265.08      282.35     11.17 o 
   4   8  17      109.29      102.95      7.29 o 
   5   8  17       11.55       21.15      4.67 o 
   6   8  17        0.40        2.26      3.04 o 
   7   8  17       74.60       73.77      6.71 o 
  -1   9  17      156.71      136.99     25.52 o 
   0   9  17      730.70      716.09     26.13 o 
   1   9  17      308.79      337.84     12.89 o 
   2   9  17        1.61        1.22      2.58 o 
   3   9  17        1.21        5.23      2.50 o 
   4   9  17       59.46       65.23      7.29 o 
   5   9  17       20.56       24.30      7.29 o 
   6   9  17       16.36       17.62      3.80 o 
   7   9  17        0.16        0.52      2.92 o 
  -1  10  17        9.55       11.07      3.80 o 
   0  10  17       84.65       79.44     12.15 o 
   1  10  17      186.72      202.94     10.31 o 
   2  10  17        0.15       -1.82      2.58 o 
   3  10  17      113.03      108.41     14.58 o 
   4  10  17       20.23       14.20      4.86 o 
   5  10  17      169.16      175.40     17.01 o 
   6  10  17        1.54        6.68      3.44 o 
   7  10  17      120.69      125.39      8.46 o 
   0  11  17       67.76       93.96      7.73 o 
   1  11  17      324.09      325.56     12.89 o 
   2  11  17        1.16        1.74      2.92 o 
   3  11  17       20.97       16.63      7.90 o 
   4  11  17      457.05      509.17     21.87 o 
   5  11  17       26.40       31.59      6.08 o 
   6  11  17       97.45       89.39      7.27 o 
   7  11  17        3.80        0.61      3.44 o 
   0  12  17       15.07       16.13      4.67 o 
   1  12  17      779.20      841.26     21.90 o 
   2  12  17       20.37       16.46      4.67 o 
   3  12  17      188.17      205.07      9.85 o 
   4  12  17        0.42        0.00      4.86 o 
   5  12  17      396.39      408.70     14.16 o 
   6  12  17       31.91       25.52      6.08 o 
   1  13  17       70.40       60.86      6.87 o 
   2  13  17      258.42      248.89     11.58 o 
   3  13  17       95.70      100.86     10.94 o 
   4  13  17        6.01        7.29      6.08 o 
   5  13  17       10.74       13.37      4.30 o 
   1   2  18       35.33       33.74      6.68 o 
   2   2  18       56.75       72.35      6.87 o 
   3   2  18       49.81       46.98      6.08 o 
   4   2  18       20.70       22.71      5.16 o 
   0   3  18      795.00      835.22     23.70 o 
   1   3  18      494.96      505.56     26.73 o 
   2   3  18       31.07       34.91      6.68 o 
   3   3  18        4.05        4.17      4.86 o 
   4   3  18        4.56        6.08      3.44 o 
   5   3  18      168.28      168.95      9.85 o 
   0   4  18       56.77       58.09      6.40 o 
   1   4  18       53.25       59.92      6.40 o 
   2   4  18       61.63       56.95      6.40 o 
   3   4  18       38.60       42.84      6.01 o 
   4   4  18       22.24       21.09      4.67 o 
   5   4  18      343.41      331.76     13.30 o 
   0   5  18      100.80      111.65     15.80 o 
   1   5  18        0.38        2.43      2.58 o 
   2   5  18       50.26       51.07      6.01 o 
   3   5  18       19.73       18.01      4.30 o 
   4   5  18      297.60      308.78     12.89 o 
   5   5  18       37.67       55.21      6.68 o 
   6   5  18      280.60      253.85     11.58 o 
   0   6  18       83.58       78.44      6.43 o 
   1   6  18      562.00      587.14     17.60 o 
   2   6  18       57.71       47.40      7.29 o 
   3   6  18      126.90      129.76      8.59 o 
   4   6  18      277.61      278.28     12.03 o 
   5   6  18      777.36      791.56     21.43 o 
   6   6  18        5.58        5.77      3.13 o 
   0   7  18      587.00      587.50     21.27 o 
   1   7  18        2.21        4.62      2.50 o 
   2   7  18       66.31       52.58      9.72 o 
   3   7  18      230.10      235.39     10.72 o 
   4   7  18      302.45      306.69     37.67 o 
   5   7  18      278.68      311.08     12.44 o 
   6   7  18      308.73      318.38     19.44 o 
   0   8  18      164.00      168.13      9.45 o 
   1   8  18      244.66      233.38     19.44 o 
   2   8  18        0.44        6.08      4.25 o 
   3   8  18      723.98      692.92     18.90 o 
   4   8  18       33.99       30.16      8.51 o 
   5   8  18      357.69      342.73     34.03 o 
   6   8  18       10.35        8.51      6.08 o 
   0   9  18       22.79       19.66      4.30 o 
   1   9  18      162.16      162.28      9.45 o 
   2   9  18      341.88      311.43     16.41 o 
   3   9  18        7.60        8.51      4.86 o 
   4   9  18      360.43      370.73     13.75 o 
   5   9  18       41.52       29.16      7.29 o 
   6   9  18        6.26        7.29      6.08 o 
   1  10  18      147.75      147.68      9.72 o 
   2  10  18      145.63      159.04     13.37 o 
   3  10  18      284.94      297.00     12.15 o 
   4  10  18       13.64       13.37      6.08 o 
   5  10  18       16.46       10.94      6.08 o 
   6  10  18       75.73       89.92     10.94 o 
   1  11  18       69.10       58.09      6.40 o 
   2  11  18        0.30        2.60      3.04 o 
   3  11  18      192.69      195.93      9.85 o 
   2  12  18      393.54      346.00     14.58 o 
   3  12  18       25.92       30.38      5.16 o 
   4  12  18      179.51      178.63     14.58 o 
   3   6  19       43.23       49.58      6.01 o 
   2   7  19      118.41      109.37      8.13 o 
   3   7  19      336.76      346.33     13.75 o 
   4   7  19       14.06        8.37      3.80 o 
   2   8  19       90.29       88.71     10.94 o 
   3   8  19       46.61       45.64      6.01 o 
   4   8  19      400.09      402.88     14.61 o 
   3   9  19      290.89      317.16     18.23 o 
                                                 
